# Supplementary material for: Characterization and Expression Patterns of microRNAs Involved in Rice Grain Filling
Source: PLoS One. 2013 Jan 24;8(1):e54148. doi: 10.1371/journal.pone.0054148 (PMC3554753; doi:10.1371/journal.pone.0054148)
Supplement: Table S3 — Abundance (in TPM) of known miRNAs in each library. (XLSX) [file pone.0054148.s006.xlsx]

## Sheet: Tabke S3
Table S3. Abundance (in TPM) of known miRNAs in each library.
miRNA	10DAFS	15DAFS	21DAFS	27DAFS	35DAFS
osa-miR1317-3p	0	0.08	0	0	0
osa-miR1318	95.17	105.28	70.13	42.33	47.19
osa-miR1319	0.91	1.2	0.88	0.52	0.09
osa-miR1320	0.21	0.38	0.35	0.34	0.75
osa-miR1320-3p	0	0	0	0.09	0
osa-miR1423	11.65	14.59	12.92	12.11	13.79
osa-miR1423-5p.2	197.63	164.92	157.93	121.14	161.19
osa-miR1423b	196.86	164.24	157.66	120.88	160.53
osa-miR1425	3.23	15.49	12.04	5.84	25.33
osa-miR1428a-3p	0.07	0.38	0	0.09	0
osa-miR1428a-5p	0.07	0.15	0	0.43	0
osa-miR1428b	0.07	0	0	0	0
osa-miR1428c	0.07	0	0	0	0
osa-miR1428d	0.07	0	0	0	0
osa-miR1428e-3p	3.72	1.96	0.26	0	0
osa-miR1428e-5p	0.42	0	0.09	0	0
osa-miR1428f-5p	0.42	0	0.09	0	0
osa-miR1428g-5p	0.42	0	0.09	0	0
osa-miR1429-3p	0	0.3	0.18	0	0.28
osa-miR1429-5p	8	6.02	4.04	4.46	2.53
osa-miR1431	0	0.15	0.18	0	0
osa-miR1432	95.17	105.28	70.13	42.33	47.19
osa-miR1433	0	0.38	0.26	1.12	0.09
osa-miR1436	0.63	1.2	0.53	0.86	1.31
osa-miR1437	0	0	0	0	0.09
osa-miR1439	0	0	0	0.09	0
osa-miR1441	0.14	0.08	0.18	0	0
osa-miR1442	0.07	0.08	0	0.09	0
osa-miR156a	13902.9	15602.7	17247.4	21555.8	21192.7
osa-miR156b	13913.6	15612.6	17260	21572.3	21207.5
osa-miR156c	13912	15611.1	17258.5	21570.5	21204.8
osa-miR156d	17570.3	21996	26937.8	33556.7	33917.5
osa-miR156e	13902.9	15602.7	17247.4	21555.8	21192.7
osa-miR156f	17567.2	21993.2	26934.9	33552.9	33912.1
osa-miR156g	13912	15611	17258.5	21570.4	21204.8
osa-miR156h	17568.2	21994.3	26936	33554.8	33913.9
osa-miR156i	13902.9	15602.7	17247.4	21555.8	21192.7
osa-miR156j	17568.2	21994.3	26936	33554.8	33913.9
osa-miR156k	24	19.03	22.85	22.75	27.3
osa-miR156l	4.7	15.19	11.34	18.63	3.1
osa-miR159a.1	62.39	98.59	112.75	220.99	358.12
osa-miR159a.2	0.21	0.6	0.18	0.34	0.28
osa-miR159b	62.39	98.59	112.75	220.99	358.12
osa-miR159c	0	0.08	0	0.17	0.09
osa-miR159d	0	0.08	0	0.17	0.09
osa-miR159e	0	0.08	0	0.17	0.09
osa-miR159f	4.35	14.44	11.86	23.27	28.8
osa-miR160a	0.28	0.53	0.18	0.17	0.28
osa-miR160b	0.28	0.53	0.18	0.17	0.28
osa-miR160c	0.28	0.6	0.26	0.17	0.38
osa-miR160d	0.21	0.6	0.18	0.17	0.28
osa-miR160e	0.21	1.35	0.79	0	0.94
osa-miR160f	0	0	0	0	0.09
osa-miR162a	33.55	34.74	24.52	33.05	36.87
osa-miR162b	4.49	4.59	4.83	4.12	3.19
osa-miR164a	212.02	163.64	128.13	70.31	71.4
osa-miR164b	212.02	163.64	128.22	70.31	71.4
osa-miR164c	0	0.08	0.09	0.34	0.28
osa-miR164d	12.7	14.36	20.21	11.59	5.82
osa-miR164e	1146.05	2168.55	3640.93	4464.35	6171.29
osa-miR164f	212.23	163.64	128.22	70.31	71.4
osa-miR166a	3882.26	5425.29	5324.34	6195.78	6478.84
osa-miR166b	3878.68	5419.8	5317.93	6186.5	6470.21
osa-miR166c	3966.48	5488.46	5346.14	6210.46	6429.49
osa-miR166d	3882.26	5425.29	5324.34	6195.78	6478.84
osa-miR166e	0.77	1.58	2.11	2.58	2.44
osa-miR166f	3881.98	5424.77	5324.34	6195.52	6478.65
osa-miR166g	378.84	397.82	363.66	358.53	317.4
osa-miR166h	340.8	324.28	279.38	272.93	251.35
osa-miR166i	8.42	20.98	29.79	28.42	29.55
osa-miR166j	8.42	20.98	29.79	28.42	29.55
osa-miR166k	457.86	437.61	225.95	216.01	194.03
osa-miR166l	465.23	444.45	227.97	217.21	194.68
osa-miR166m	14.95	30.38	30.32	35.89	48.6
osa-miR166n	3974.13	5498.01	5356.77	6221.96	6441.97
osa-miR167a	805.75	879.57	958.72	766.51	857.45
osa-miR167a*	0.42	0.15	0.18	0.26	0.19
osa-miR167b	805.26	879.8	958.2	765.99	856.41
osa-miR167c	805.75	879.57	958.72	766.51	857.45
osa-miR167d	3014.9	4280.78	6252.57	5730.62	5849.57
osa-miR167e	118.82	77.08	88.94	67.48	66.43
osa-miR167f	3013.99	4280.25	6251.6	5730.01	5849.01
osa-miR167g	3026.27	4302.51	6277	5753.28	5874.06
osa-miR167h	3013.64	4280.03	6251.51	5729.76	5848.82
osa-miR167i	118.11	76.48	88.76	67.31	66.52
osa-miR167j	3014.97	4280.7	6252.48	5730.62	5849.57
osa-miR168a	34867.7	33121.8	40211.9	33504.7	39424.5
osa-miR168a-3p	7.23	9.63	10.72	13.39	7.51
osa-miR169a	32.28	20.68	5.1	1.72	14.92
osa-miR169b	4.07	5.19	4.75	6.27	0.38
osa-miR169c	4	5.26	4.75	6.18	0.38
osa-miR169e	0	0.08	0	0	0
osa-miR169h	0	0	0	0.09	0
osa-miR169i	0	0	0	0.09	0
osa-miR169j	0	0	0	0.09	0
osa-miR169k	0	0	0	0.09	0
osa-miR169l	0	0	0	0.09	0
osa-miR169m	0	0	0	0.09	0
osa-miR169n	0	0.3	0.26	1.12	0.94
osa-miR169o	0	0.3	0.26	1.12	0.94
osa-miR171a	0.07	0.15	0	0	0.09
osa-miR171b	1.75	3.91	3.6	6.01	3.66
osa-miR171c	1.75	3.91	3.6	6.01	3.66
osa-miR171d	1.19	3.53	2.81	4.98	2.63
osa-miR171e	1.19	3.68	2.9	4.98	2.63
osa-miR171f	1.4	3.68	3.08	5.24	2.91
osa-miR171g	0.07	0.08	0	0.09	0.09
osa-miR171h	0	0	0	0.09	0.28
osa-miR171i	1.47	5.11	2.28	2.92	2.91
osa-miR172a	5.4	6.54	7.47	5.24	1.69
osa-miR172b	1.19	1.05	0.26	0.17	0
osa-miR172c	0	0	0	0.26	0
osa-miR172d	5.4	6.54	7.47	5.24	1.69
osa-miR1846a-3p	0.14	0.15	0.18	0.34	0.38
osa-miR1846a-5p	0.56	0.38	0.53	0	0.94
osa-miR1846b-3p	0.21	0.15	0.18	0.26	0.09
osa-miR1846b-5p	0.56	0.38	0.53	0	0.94
osa-miR1846c-5p	0.28	0.15	0.35	0	0.09
osa-miR1846d-3p	0.14	0.23	0.7	0.34	0.28
osa-miR1846d-5p	2.39	4.66	5.54	6.01	5.72
osa-miR1846e	0.98	0.68	1.41	1.46	2.16
osa-miR1847.1	0.91	0.45	0.44	0.34	0.56
osa-miR1848	0	0.45	0.35	0.43	0.19
osa-miR1849	1.68	3.31	3.95	4.12	4.03
osa-miR1850.1	323.25	119.27	94.56	105.86	103.58
osa-miR1850.2	2.25	3.01	2.28	2.49	1.88
osa-miR1850.3	0.07	0.08	0	0	0
osa-miR1851	8.49	8.5	13.45	9.36	9.48
osa-miR1852	4.7	2.56	4.13	2.23	1.88
osa-miR1853-3p	3.93	1.28	0.97	1.46	1.41
osa-miR1853-5p	0.07	0.23	0	0.17	0.09
osa-miR1854-3p	1.4	3.53	5.8	6.27	5.25
osa-miR1854-5p	11.65	21.73	23.73	32.45	19.52
osa-miR1855	9.9	7.75	3.43	2.92	3.66
osa-miR1856	8.91	8.5	6.85	3	0.75
osa-miR1857-3p	0.21	0.3	0.09	0.6	0.19
osa-miR1857-5p	0.91	1.13	1.23	1.8	1.59
osa-miR1858a	24.35	11.43	10.28	11.16	12.85
osa-miR1858b	34.25	15.94	16.79	10.9	14.73
osa-miR1859	73.06	134.31	113.55	127.67	113.06
osa-miR1860-3p	6.11	9.48	7.73	10.47	12.38
osa-miR1860-5p	1.33	2.18	0.79	2.15	1.22
osa-miR1861a	4.7	2.11	2.11	0	0.56
osa-miR1861b	79.87	112.58	127.08	117.28	204.53
osa-miR1861c	0.14	0.08	0	0	0
osa-miR1861d	5.33	10.9	14.41	8.16	14.92
osa-miR1861e	13.69	10.23	16.17	6.7	7.69
osa-miR1861f	79.87	112.58	127.17	117.28	204.53
osa-miR1861g	13.05	9.78	15.99	5.67	6.29
osa-miR1861h	15.23	15.64	26.37	14.42	25.99
osa-miR1861i	79.94	112.58	127.34	117.36	205
osa-miR1861j	15.23	15.64	26.37	14.42	25.99
osa-miR1861k	13.69	10.23	16.17	6.7	7.69
osa-miR1861l	79.94	112.58	127.34	117.36	205
osa-miR1861m	13.69	10.23	16.17	6.7	7.69
osa-miR1861n	0.14	0	0	0	0
osa-miR1862a	113.34	111.23	79.36	72.46	105.27
osa-miR1862b	105.55	103.7	75.49	70.4	100.95
osa-miR1862c	113.97	112.05	79.01	72.89	105.64
osa-miR1862d	391.19	418.5	381.41	336.21	368.91
osa-miR1862e	173.98	238.02	155.11	118.99	135.39
osa-miR1862f	0	0.08	0	0	0.09
osa-miR1862g	0.07	0.08	0	0	0.09
osa-miR1863	12.42	21.96	15.73	18.72	29.37
osa-miR1863b	0	0.23	0	0	0
osa-miR1863c	5.97	10.45	6.06	4.72	5.16
osa-miR1864	7.93	9.4	7.47	13.05	8.91
osa-miR1865-3p	0.7	1.13	0.35	0.86	0.28
osa-miR1865-5p	2.46	2.18	1.58	1.63	3.28
osa-miR1866-3p	20.28	28.5	7.29	10.99	14.92
osa-miR1866-5p	100.5	100.55	71.8	46.45	65.39
osa-miR1867	126.82	161.39	107.57	83.71	102.92
osa-miR1868	194.75	193.87	216.63	195.75	261.39
osa-miR1869	5.68	4.59	3.16	1.8	1.31
osa-miR1870	514.36	434.75	367.44	266.41	425.77
osa-miR1870-3p	1.89	1.88	1.41	1.2	0.94
osa-miR1871	10.46	29.33	10.11	8.93	9.1
osa-miR1872	1.33	1.96	0.97	1.2	2.06
osa-miR1873	17.33	26.7	24.87	35.03	36.12
osa-miR1874-3p	147.03	103.03	62.13	67.14	71.02
osa-miR1874-5p	2.88	1.5	2.64	2.58	2.06
osa-miR1875	20.77	17.6	12.92	5.07	4.32
osa-miR1876	7.44	7.37	5.1	4.64	9.01
osa-miR1877	76.29	77.99	39.11	32.45	31.62
osa-miR1878	2.81	6.62	2.11	1.55	1.69
osa-miR1879	27.37	23.69	14.94	19.49	38.66
osa-miR1880	15.51	14.89	4.22	1.89	1.59
osa-miR1881	11.58	3.46	3.95	2.66	2.35
osa-miR1883a	15.79	12.86	8.96	10.56	13.42
osa-miR1883b	13.69	12.26	8.09	9.53	11.73
osa-miR1884a	7.16	9.93	5.54	9.1	7.6
osa-miR1884b	25.12	44.82	11.34	15.28	22.52
osa-miR2055	8.91	13.46	17.4	22.67	21.3
osa-miR2090	3.86	6.02	2.28	3.61	4.88
osa-miR2091-3p	1.26	0.45	0.18	0	0.38
osa-miR2091-5p	0.49	0.15	0.09	0	0.19
osa-miR2092-3p	0.28	0	0.35	0	0.09
osa-miR2092-5p	3.79	4.89	4.13	4.89	6.1
osa-miR2093-3p	0.14	0.23	0	0	0
osa-miR2093-5p	0.98	0.9	0.44	0.09	0
osa-miR2094-3p	3.58	1.28	0.97	0.09	0.09
osa-miR2095-5p	3.79	4.81	0.62	0	0
osa-miR2096-3p	0	0.08	0	0	0.09
osa-miR2096-5p	0	0	0.09	0.09	0.09
osa-miR2097-5p	0.07	0.3	0	0.26	0.28
osa-miR2098-3p	0.07	0.15	0.09	0.09	0.09
osa-miR2099-3p	2.04	1.2	0.53	0.26	0.66
osa-miR2099-5p	0	0.08	0	0	0
osa-miR2101-3p	5.75	5.57	0.88	0.26	0.09
osa-miR2101-5p	0.63	0.15	0.09	0.09	0
osa-miR2102-3p	0.07	0	0.09	0	0
osa-miR2102-5p	0.56	0.08	0.09	0	0.09
osa-miR2105	0	0	0	0.09	0
osa-miR2106	0	0	0.09	0	0.09
osa-miR2118b	0	0	0.18	0	0
osa-miR2118e	0	0.15	0.09	0	0
osa-miR2118n	0	0	0.18	0	0
osa-miR2118o	0	0	0.09	0	0.09
osa-miR2118r	0	0.15	0.09	0	0
osa-miR2120	0	0.15	0.35	0.09	0.09
osa-miR2121a	7.37	5.41	5.01	5.49	3.47
osa-miR2121b	7.16	5.19	4.83	5.24	3.1
osa-miR2122	0	0.08	0	0	0
osa-miR2123a	1.75	2.93	1.58	1.8	1.59
osa-miR2123b	1.33	1.43	0.7	0.6	1.13
osa-miR2123c	2.32	2.71	2.11	1.63	1.69
osa-miR2124a	0	0	0	0.09	0
osa-miR2124b	0	0	0	0.09	0
osa-miR2124c	0	0	0	0.09	0
osa-miR2124d	0	0	0	0.09	0
osa-miR2124e	0	0	0	0.09	0
osa-miR2124f	0	0	0	0.09	0
osa-miR2124g	0	0	0	0.09	0
osa-miR2124h	0	0	0	0.09	0
osa-miR2124i	0	0	0	0.09	0
osa-miR2125	0.35	0.6	0.35	0.17	0.66
osa-miR2862	8.35	16.47	13.09	13.22	29.74
osa-miR2863a	0	0	0.09	0	0
osa-miR2863b	1.75	2.33	1.32	2.49	2.63
osa-miR2864.1	0	0	0	0.09	0
osa-miR2864.2	0.35	0.23	0.44	0.34	0.19
osa-miR2865	0.14	0.15	0.09	0.09	0.19
osa-miR2867	0.07	0.08	0	0.26	0
osa-miR2868	0.07	0	0	0	0
osa-miR2870	0.07	0.23	0.18	0.43	0.47
osa-miR2871a	3.58	5.57	2.28	4.12	3.19
osa-miR2871b	3.44	5.26	2.28	3.69	3.28
osa-miR2873	0.07	0.15	0	0.17	0
osa-miR2873b	16.77	17.22	13.27	10.99	6.29
osa-miR2874	0.14	0	0.26	0	0.19
osa-miR2876	1.33	1.28	1.23	0.86	1.31
osa-miR2877	0.49	0.15	0.53	0.34	0.66
osa-miR2878-3p	0.63	1.13	0.18	0.34	0.28
osa-miR2878-5p	5.12	9.25	4.57	4.46	5.07
osa-miR2879	0	0.08	0	0.09	0
osa-miR2880	1.68	0.75	1.32	0.26	0.66
osa-miR2905	0.42	0.23	0.62	0.26	0.84
osa-miR2906a	1.75	1.65	2.72	2.83	1.88
osa-miR2906b	1.75	1.65	2.72	2.83	1.88
osa-miR319a	3.86	17.75	12.83	2.83	27.4
osa-miR319b	3.93	17.67	12.66	3.09	27.49
osa-miR390	37.9	29.48	22.15	24.47	28.24
osa-miR393	0.28	1.43	1.32	0.17	0.56
osa-miR393b	4.14	11.36	9.05	5.15	1.88
osa-miR393b-3p	0.28	0.75	0.35	0.6	0
osa-miR394	0.07	0.15	0	0	0.19
osa-miR395a	0	0.08	0	0	0
osa-miR395b	0.63	0.53	0.53	0.52	0.28
osa-miR395c	0.07	0.23	0.09	0	0
osa-miR395d	0.56	0.3	0.53	0.43	0.09
osa-miR395e	0.56	0.3	0.53	0.43	0.09
osa-miR395f	0	0.08	0	0	0.19
osa-miR395g	0.56	0.3	0.53	0.43	0.09
osa-miR395h	0.56	0.3	0.7	0.43	0.19
osa-miR395i	0.56	0.3	0.62	0.43	0.09
osa-miR395j	0.56	0.38	0.7	0.43	0.19
osa-miR395k	0.56	0.3	0.53	0.43	0.09
osa-miR395l	0.56	0.23	0.53	0.43	0.09
osa-miR395m	0.56	0.23	0.53	0.43	0.09
osa-miR395n	0.63	0.23	0.79	0.43	0.19
osa-miR395o	0	0	0	0	0.09
osa-miR395p	0.56	0.23	0.53	0.52	0.09
osa-miR395q	0.56	0.23	0.53	0.43	0.09
osa-miR395r	0.56	0.23	0.53	0.43	0.09
osa-miR395s	0.56	0.3	0.53	0.43	0.09
osa-miR395u	0	0	0	0.09	0.09
osa-miR395v	0	0.15	0	0.09	0.38
osa-miR395y	0.56	0.3	0.53	0.43	0.09
osa-miR396a	4.28	6.84	7.82	13.48	14.64
osa-miR396b	4.28	6.84	7.91	13.48	14.64
osa-miR396c	0.63	0.6	0.26	0.6	0.56
osa-miR396d	91.8	67.83	28.91	32.54	39.78
osa-miR396e	91.8	67.83	28.91	32.54	39.78
osa-miR396e-3p	0.14	0	0	0.17	0.09
osa-miR396f	91.94	67.83	28.91	32.54	39.69
osa-miR396f-3p	0.07	0.08	0	0	0
osa-miR396g	0.56	0.9	0.35	0.52	1.03
osa-miR396h	0.56	0.9	0.35	0.52	1.03
osa-miR396i	0.56	0.9	0.35	0.52	0.94
osa-miR3979-3p	3.02	0.53	0.53	0	0
osa-miR3979-5p	0.21	0.38	0.62	0.17	0.19
osa-miR397a	44.28	82.8	80.94	78.99	79.75
osa-miR397b	129.83	253.51	224.54	261.6	250.69
osa-miR3981-3p	1.33	0.68	1.23	1.12	2.16
osa-miR3981-5p	0.28	0.3	0.18	0.09	0.38
osa-miR3982-3p	0.07	0.08	0	0.09	0.09
osa-miR3982-5p	0.07	0.08	0.44	0.17	0.28
osa-miR398b	0.56	0.75	0.09	0.43	0.19
osa-miR399a	0.21	0.75	0.53	0	0
osa-miR399b	0.21	0.75	0.53	0	0
osa-miR399c	0.21	0.75	0.53	0	0
osa-miR399d	3.58	6.62	13.62	22.58	3.85
osa-miR399e	0.35	0.3	0	0.09	0.19
osa-miR399f	0.35	0.3	0	0.09	0.19
osa-miR399g	0.35	0.3	0	0.09	0.19
osa-miR399h	0.42	0.6	1.32	0.77	0.38
osa-miR399i	0.56	0.53	0.97	0.77	0.47
osa-miR399j	0.49	0.3	1.49	1.97	0.19
osa-miR399k	0	0.08	0	0	0
osa-miR408	6.46	11.51	11.95	18.72	13.51
osa-miR435	1.54	2.48	2.81	1.97	4.6
osa-miR437	0.21	0.23	0	0.09	0.38
osa-miR439a	27.65	46.25	52.03	65.59	79
osa-miR439b	0.28	0.08	0.53	0.09	0.19
osa-miR439c	27.65	46.25	52.03	65.59	79
osa-miR439d	23.51	39.03	45.35	58.64	67.83
osa-miR439e	27.65	46.25	52.03	65.59	79
osa-miR439f	27.65	46.25	52.03	65.59	79
osa-miR439g	23.58	38.96	45.35	58.64	67.93
osa-miR439h	27.65	46.25	52.03	65.59	79
osa-miR439i	28.42	47.23	53.96	67.05	80.03
osa-miR439j	0.07	0.15	0.09	0.17	0.09
osa-miR440	3.16	2.03	1.67	0.43	1.88
osa-miR441a	1.89	1.13	0.53	0.52	0.56
osa-miR441b	0.42	0.53	0.18	0.09	0
osa-miR441c	2.25	1.58	0.7	0.52	0.56
osa-miR442	0.98	1.8	0.97	1.37	0.28
osa-miR443	0.07	0	0	0	0
osa-miR444a.1	20.07	64.98	70.31	47.39	86.22
osa-miR444a.2	20.07	65.58	71.1	47.13	86.5
osa-miR444b.1	5.12	9.33	12.83	24.73	23.64
osa-miR444b.2	121.2	222.98	170.32	217.73	216.36
osa-miR444c.1	5.12	9.33	12.83	24.73	23.64
osa-miR444c.2	121.48	222.98	170.58	218.16	217.48
osa-miR444d.1	20	64.9	70.13	46.96	86.04
osa-miR444d.2	19.86	65.13	70.57	46.45	85.94
osa-miR444d.3	0.91	2.03	1.49	1.46	1.78
osa-miR444e	19.58	65.2	70.66	45.76	85.47
osa-miR444f	1.19	1.65	2.99	3.86	2.72
osa-miR445a	0.07	0	0	0	0
osa-miR445b	0.07	0.08	0	0	0
osa-miR445c	0.07	0	0	0	0
osa-miR445d	0.07	0	0	0	0
osa-miR445e	0.07	0.08	0	0	0
osa-miR445f	0.07	0.08	0	0	0
osa-miR445g	0.07	0.08	0	0	0
osa-miR445h	0.07	0.08	0	0	0
osa-miR445i	0.07	0.08	0	0	0
osa-miR446	0.21	0.98	0.53	0.69	0.19
osa-miR5072	0.14	0.23	0.09	0.09	0.38
osa-miR5073	0.07	0.38	0	0.26	0.09
osa-miR5074	0.14	0.08	0.09	0	0.09
osa-miR5076	1.97	1.28	1.67	1.97	3.28
osa-miR5078	1.26	0.83	0.62	0.52	0.75
osa-miR5079	0.56	1.13	0.53	2.49	1.5
osa-miR5082	0	0.15	0	0.17	0.38
osa-miR5083	0.56	1.05	0.62	0.69	0.66
osa-miR528	3338.43	6639.44	4349.1	3913.76	3456.9
osa-miR529a	0	0.08	0	0.09	0
osa-miR529b	2.11	2.33	2.81	0.86	0.19
osa-miR530-3p	1.75	1.58	0.79	1.12	0.19
osa-miR530-5p	1.19	3.38	3.25	0.52	0.19
osa-miR535	803.08	1100.67	1277.39	1607.11	2137
osa-miR806a	9.33	11.05	12.39	9.44	9.85
osa-miR806b	3.16	2.56	5.1	3.26	4.03
osa-miR806c	9.47	11.28	12.48	9.53	9.95
osa-miR806d	9.47	11.28	12.48	9.53	9.95
osa-miR806e	8.21	9.55	11.25	8.93	9.57
osa-miR806f	8.07	9.48	11.34	8.84	9.57
osa-miR806g	9.47	11.28	12.48	9.53	9.95
osa-miR806h	9.47	11.28	12.48	9.53	9.95
osa-miR808	0.49	1.58	0.79	0.86	0.94
osa-miR809a	0.42	0.23	0.18	0.26	0.09
osa-miR809b	0.42	0.23	0.18	0.26	0.09
osa-miR809c	0.42	0.15	0.18	0.26	0.09
osa-miR809d	0.42	0.23	0.18	0.26	0.09
osa-miR809e	0	0.15	0	0	0
osa-miR809f	0.14	0.08	0	0	0
osa-miR809g	0.42	0.23	0.18	0.26	0.09
osa-miR809h	0	0.15	0	0	0
osa-miR810a	0	0.08	0	0	0
osa-miR810b.1	3.23	4.59	3.95	3.69	3.75
osa-miR810b.2	1.75	1.96	1.49	1.72	0.75
osa-miR811a	1.68	2.93	3.52	4.89	6
osa-miR811b	1.68	2.93	3.52	4.89	6
osa-miR811c	0.07	0.23	0	0	0.09
osa-miR811d.1	0.42	0.9	0.35	0.6	0.19
osa-miR811d.2	0.84	1.73	1.32	1.55	0.66
osa-miR812a	4.42	3.76	3.87	2.66	4.69
osa-miR812b	2.67	2.11	1.49	1.55	2.44
osa-miR812c	6.46	7.22	5.71	4.81	6.29
osa-miR812d	1.75	1.65	1.14	1.55	2.16
osa-miR812e	6.74	7.52	6.06	5.07	6.57
osa-miR812f	210.19	227.04	132.53	69.2	60.61
osa-miR812g	411.54	637.27	496.02	362.99	346.68
osa-miR812h	444.31	684.27	530.9	398.19	382.89
osa-miR812i	444.31	683.97	530.9	398.19	382.8
osa-miR812j	652.12	909.88	662.47	465.16	441.25
osa-miR812k	4.07	4.51	4.66	3.52	3.75
osa-miR812l	4.21	4.36	4.31	3.69	3.66
osa-miR812m	4.21	4.59	4.57	3.78	3.66
osa-miR812n-3p	76.64	72.95	50.8	37.26	37.72
osa-miR812n-5p	0.91	1.28	0.35	1.2	1.5
osa-miR812o-3p	0.07	0.23	0.26	0.17	0.38
osa-miR812o-5p	0.42	0	0.18	0.09	0.19
osa-miR813	0.49	0.83	0.53	0.77	0.47
osa-miR814a	0.49	0.23	0.44	0.26	0
osa-miR814b	0.42	0.3	0.44	0.17	0
osa-miR814c	0.28	0.08	0.44	0.17	0
osa-miR815a	6.46	5.79	6.5	5.32	6.1
osa-miR815b	15.02	15.79	14.33	16.31	14.45
osa-miR815c	14.04	13.84	12.57	13.14	12.76
osa-miR817	0.07	0	0	0	0
osa-miR818a	0.21	0.38	0.44	0.43	0.19
osa-miR818b	0.56	0.6	0.7	0.69	0.84
osa-miR818c	0.35	0.3	0.26	0.17	0.19
osa-miR818d	21.83	18.95	14.76	16.31	15.95
osa-miR818e	0.56	0.6	0.7	0.6	0.84
osa-miR819a	5.05	5.79	3.6	3.95	4.22
osa-miR819b	4.42	5.26	2.99	3.09	3.75
osa-miR819c	5.05	5.79	3.6	3.95	4.22
osa-miR819d	5.05	5.79	3.6	3.95	4.22
osa-miR819e	5.05	5.79	3.6	3.95	4.22
osa-miR819f	5.05	5.79	3.6	3.95	4.22
osa-miR819g	5.12	5.87	3.6	3.95	4.22
osa-miR819h	5.05	5.79	3.6	3.95	4.22
osa-miR819i	4.49	5.34	3.08	3.43	3.57
osa-miR819j	4.56	5.34	3.16	3.52	3.85
osa-miR819k	5.05	5.79	3.6	3.95	4.22
osa-miR820a	1518.36	1642.96	1975.89	1566.42	1894.56
osa-miR820b	1518.92	1643.41	1976.24	1566.59	1894.66
osa-miR820c	1518.36	1642.96	1975.89	1566.42	1894.56
osa-miR821a	0	0	0.09	0	0
osa-miR827a	44.42	45.05	76.46	71.77	51.13
osa-miR827b	45.27	46.17	77.6	72.8	51.41
