# Supplementary material for: Characterization and Expression Patterns of microRNAs Involved in Rice Grain Filling
Source: PLoS One. 2013 Jan 24;8(1):e54148. doi: 10.1371/journal.pone.0054148 (PMC3554753; doi:10.1371/journal.pone.0054148)
Supplement: Table S4 — known miRNAs greater than 10 TPM in at least one of our libraries. (XLSX) [file pone.0054148.s007.xlsx]

## Sheet: Table S4
Table S4. known miRNAs greater than 10 TPM in at least one of our libraries.
miRNA	10DAF	15DAF	21DAF	27DAF	35DAF
osa-miR1318	95.17	105.28	70.13	42.33	47.19
osa-miR1423	11.65	14.59	12.92	12.11	13.79
osa-miR1423-5p.2	197.63	164.92	157.93	121.14	161.19
osa-miR1423b	196.86	164.24	157.66	120.88	160.53
osa-miR1425	3.23	15.49	12.04	5.84	25.33
osa-miR1432	95.17	105.28	70.13	42.33	47.19
osa-miR156a	13902.9	15602.7	17247.4	21555.8	21192.7
osa-miR156b	13913.6	15612.6	17260	21572.3	21207.5
osa-miR156c	13912	15611.1	17258.5	21570.5	21204.8
osa-miR156d	17570.3	21996	26937.8	33556.7	33917.5
osa-miR156e	13902.9	15602.7	17247.4	21555.8	21192.7
osa-miR156f	17567.2	21993.2	26934.9	33552.9	33912.1
osa-miR156g	13912	15611	17258.5	21570.4	21204.8
osa-miR156h	17568.2	21994.3	26936	33554.8	33913.9
osa-miR156i	13902.9	15602.7	17247.4	21555.8	21192.7
osa-miR156j	17568.2	21994.3	26936	33554.8	33913.9
osa-miR156k	24	19.03	22.85	22.75	27.3
osa-miR156l	4.7	15.19	11.34	18.63	3.1
osa-miR159a.1	62.39	98.59	112.75	220.99	358.12
osa-miR159b	62.39	98.59	112.75	220.99	358.12
osa-miR159f	4.35	14.44	11.86	23.27	28.8
osa-miR162a	33.55	34.74	24.52	33.05	36.87
osa-miR164a	212.02	163.64	128.13	70.31	71.4
osa-miR164b	212.02	163.64	128.22	70.31	71.4
osa-miR164d	12.7	14.36	20.21	11.59	5.82
osa-miR164e	1146.05	2168.55	3640.93	4464.35	6171.29
osa-miR164f	212.23	163.64	128.22	70.31	71.4
osa-miR166a	3882.26	5425.29	5324.34	6195.78	6478.84
osa-miR166b	3878.68	5419.8	5317.93	6186.5	6470.21
osa-miR166c	3966.48	5488.46	5346.14	6210.46	6429.49
osa-miR166d	3882.26	5425.29	5324.34	6195.78	6478.84
osa-miR166f	3881.98	5424.77	5324.34	6195.52	6478.65
osa-miR166g	378.84	397.82	363.66	358.53	317.4
osa-miR166h	340.8	324.28	279.38	272.93	251.35
osa-miR166i	8.42	20.98	29.79	28.42	29.55
osa-miR166j	8.42	20.98	29.79	28.42	29.55
osa-miR166k	457.86	437.61	225.95	216.01	194.03
osa-miR166l	465.23	444.45	227.97	217.21	194.68
osa-miR166m	14.95	30.38	30.32	35.89	48.6
osa-miR166n	3974.13	5498.01	5356.77	6221.96	6441.97
osa-miR167a	805.75	879.57	958.72	766.51	857.45
osa-miR167b	805.26	879.8	958.2	765.99	856.41
osa-miR167c	805.75	879.57	958.72	766.51	857.45
osa-miR167d	3014.9	4280.78	6252.57	5730.62	5849.57
osa-miR167e	118.82	77.08	88.94	67.48	66.43
osa-miR167f	3013.99	4280.25	6251.6	5730.01	5849.01
osa-miR167g	3026.27	4302.51	6277	5753.28	5874.06
osa-miR167h	3013.64	4280.03	6251.51	5729.76	5848.82
osa-miR167i	118.11	76.48	88.76	67.31	66.52
osa-miR167j	3014.97	4280.7	6252.48	5730.62	5849.57
osa-miR168a	34867.7	33121.8	40211.9	33504.7	39424.5
osa-miR168a-3p	7.23	9.63	10.72	13.39	7.51
osa-miR169a	32.28	20.68	5.1	1.72	14.92
osa-miR1850.1	323.25	119.27	94.56	105.86	103.58
osa-miR1851	8.49	8.5	13.45	9.36	9.48
osa-miR1854-5p	11.65	21.73	23.73	32.45	19.52
osa-miR1858a	24.35	11.43	10.28	11.16	12.85
osa-miR1858b	34.25	15.94	16.79	10.9	14.73
osa-miR1859	73.06	134.31	113.55	127.67	113.06
osa-miR1860-3p	6.11	9.48	7.73	10.47	12.38
osa-miR1861b	79.87	112.58	127.08	117.28	204.53
osa-miR1861d	5.33	10.9	14.41	8.16	14.92
osa-miR1861e	13.69	10.23	16.17	6.7	7.69
osa-miR1861f	79.87	112.58	127.17	117.28	204.53
osa-miR1861g	13.05	9.78	15.99	5.67	6.29
osa-miR1861h	15.23	15.64	26.37	14.42	25.99
osa-miR1861i	79.94	112.58	127.34	117.36	205
osa-miR1861j	15.23	15.64	26.37	14.42	25.99
osa-miR1861k	13.69	10.23	16.17	6.7	7.69
osa-miR1861l	79.94	112.58	127.34	117.36	205
osa-miR1861m	13.69	10.23	16.17	6.7	7.69
osa-miR1862a	113.34	111.23	79.36	72.46	105.27
osa-miR1862b	105.55	103.7	75.49	70.4	100.95
osa-miR1862c	113.97	112.05	79.01	72.89	105.64
osa-miR1862d	391.19	418.5	381.41	336.21	368.91
osa-miR1862e	173.98	238.02	155.11	118.99	135.39
osa-miR1863	12.42	21.96	15.73	18.72	29.37
osa-miR1863c	5.97	10.45	6.06	4.72	5.16
osa-miR1864	7.93	9.4	7.47	13.05	8.91
osa-miR1866-3p	20.28	28.5	7.29	10.99	14.92
osa-miR1866-5p	100.5	100.55	71.8	46.45	65.39
osa-miR1867	126.82	161.39	107.57	83.71	102.92
osa-miR1868	194.75	193.87	216.63	195.75	261.39
osa-miR1870	514.36	434.75	367.44	266.41	425.77
osa-miR1871	10.46	29.33	10.11	8.93	9.1
osa-miR1873	17.33	26.7	24.87	35.03	36.12
osa-miR1874-3p	147.03	103.03	62.13	67.14	71.02
osa-miR1875	20.77	17.6	12.92	5.07	4.32
osa-miR1877	76.29	77.99	39.11	32.45	31.62
osa-miR1879	27.37	23.69	14.94	19.49	38.66
osa-miR1880	15.51	14.89	4.22	1.89	1.59
osa-miR1881	11.58	3.46	3.95	2.66	2.35
osa-miR1883a	15.79	12.86	8.96	10.56	13.42
osa-miR1883b	13.69	12.26	8.09	9.53	11.73
osa-miR1884b	25.12	44.82	11.34	15.28	22.52
osa-miR2055	8.91	13.46	17.4	22.67	21.3
osa-miR2862	8.35	16.47	13.09	13.22	29.74
osa-miR2873b	16.77	17.22	13.27	10.99	6.29
osa-miR319a	3.86	17.75	12.83	2.83	27.4
osa-miR319b	3.93	17.67	12.66	3.09	27.49
osa-miR390	37.9	29.48	22.15	24.47	28.24
osa-miR393b	4.14	11.36	9.05	5.15	1.88
osa-miR396a	4.28	6.84	7.82	13.48	14.64
osa-miR396b	4.28	6.84	7.91	13.48	14.64
osa-miR396d	91.8	67.83	28.91	32.54	39.78
osa-miR396e	91.8	67.83	28.91	32.54	39.78
osa-miR396f	91.94	67.83	28.91	32.54	39.69
osa-miR397a	44.28	82.8	80.94	78.99	79.75
osa-miR397b	129.83	253.51	224.54	261.6	250.69
osa-miR399d	3.58	6.62	13.62	22.58	3.85
osa-miR408	6.46	11.51	11.95	18.72	13.51
osa-miR439a	27.65	46.25	52.03	65.59	79
osa-miR439c	27.65	46.25	52.03	65.59	79
osa-miR439d	23.51	39.03	45.35	58.64	67.83
osa-miR439e	27.65	46.25	52.03	65.59	79
osa-miR439f	27.65	46.25	52.03	65.59	79
osa-miR439g	23.58	38.96	45.35	58.64	67.93
osa-miR439h	27.65	46.25	52.03	65.59	79
osa-miR439i	28.42	47.23	53.96	67.05	80.03
osa-miR444a.1	20.07	64.98	70.31	47.39	86.22
osa-miR444a.2	20.07	65.58	71.1	47.13	86.5
osa-miR444b.1	5.12	9.33	12.83	24.73	23.64
osa-miR444b.2	121.2	222.98	170.32	217.73	216.36
osa-miR444c.1	5.12	9.33	12.83	24.73	23.64
osa-miR444c.2	121.48	222.98	170.58	218.16	217.48
osa-miR444d.1	20	64.9	70.13	46.96	86.04
osa-miR444d.2	19.86	65.13	70.57	46.45	85.94
osa-miR444e	19.58	65.2	70.66	45.76	85.47
osa-miR528	3338.43	6639.44	4349.1	3913.76	3456.9
osa-miR535	803.08	1100.67	1277.39	1607.11	2137
osa-miR806a	9.33	11.05	12.39	9.44	9.85
osa-miR806c	9.47	11.28	12.48	9.53	9.95
osa-miR806d	9.47	11.28	12.48	9.53	9.95
osa-miR806e	8.21	9.55	11.25	8.93	9.57
osa-miR806f	8.07	9.48	11.34	8.84	9.57
osa-miR806g	9.47	11.28	12.48	9.53	9.95
osa-miR806h	9.47	11.28	12.48	9.53	9.95
osa-miR812f	210.19	227.04	132.53	69.2	60.61
osa-miR812g	411.54	637.27	496.02	362.99	346.68
osa-miR812h	444.31	684.27	530.9	398.19	382.89
osa-miR812i	444.31	683.97	530.9	398.19	382.8
osa-miR812j	652.12	909.88	662.47	465.16	441.25
osa-miR812n-3p	76.64	72.95	50.8	37.26	37.72
osa-miR815b	15.02	15.79	14.33	16.31	14.45
osa-miR815c	14.04	13.84	12.57	13.14	12.76
osa-miR818d	21.83	18.95	14.76	16.31	15.95
osa-miR820a	1518.36	1642.96	1975.89	1566.42	1894.56
osa-miR820b	1518.92	1643.41	1976.24	1566.59	1894.66
osa-miR820c	1518.36	1642.96	1975.89	1566.42	1894.56
osa-miR827a	44.42	45.05	76.46	71.77	51.13
osa-miR827b	45.27	46.17	77.6	72.8	51.41
