# Supplementary material for: Characterization and Expression Patterns of microRNAs Involved in Rice Grain Filling
Source: PLoS One. 2013 Jan 24;8(1):e54148. doi: 10.1371/journal.pone.0054148 (PMC3554753; doi:10.1371/journal.pone.0054148)
Supplement: Table S5 — Cluster of the known miRNAs (higher than 10 TPM) during rice grain filling. (XLSX) [file pone.0054148.s008.xlsx]

## Sheet: Table S5
Table S5. Cluster of the known miRNAs (higher than 10 TPM) during rice grain filling.
Cluster	miRNA	Normalized expression (TPM)					PCC#	Log2 normalized expression
		10DAF	15DAF	21DAF	27DAF	35DAF		10DAF	15DAF	21DAF	27DAF	35DAF
Ⅰ	osa-miR1861g	13.05	9.78	15.99	5.67	6.29	0.521297	3.70598	3.28983	3.9991	2.50335	2.65306
	osa-miR1861e	13.69	10.23	16.17	6.7	7.69	0.510336	3.77505	3.35473	4.01525	2.74416	2.94298
	osa-miR1861k	13.69	10.23	16.17	6.7	7.69	0.510336	3.77505	3.35473	4.01525	2.74416	2.94298
	osa-miR1861m	13.69	10.23	16.17	6.7	7.69	0.510336	3.77505	3.35473	4.01525	2.74416	2.94298
Ⅱ	osa-miR1851	8.49	8.5	13.45	9.36	9.48	-0.382766	3.08576	3.08746	3.74953	3.22651	3.24489
	osa-miR806e	8.21	9.55	11.25	8.93	9.57	-0.425966	3.03738	3.2555	3.49185	3.15866	3.25852
	osa-miR806f	8.07	9.48	11.34	8.84	9.57	-0.43662	3.01257	3.24489	3.50335	3.14405	3.25852
	osa-miR167b	805.26	879.8	958.2	765.99	856.41	-0.0549181	9.65331	9.78103	9.90418	9.58118	9.74216
	osa-miR167a	805.75	879.57	958.72	766.51	857.45	-0.0585177	9.65419	9.78065	9.90497	9.58216	9.74391
	osa-miR167c	805.75	879.57	958.72	766.51	857.45	-0.0585177	9.65419	9.78065	9.90497	9.58216	9.74391
	osa-miR806a	9.33	11.05	12.39	9.44	9.85	-0.0733789	3.22188	3.46597	3.6311	3.23879	3.30012
	osa-miR806c	9.47	11.28	12.48	9.53	9.95	-0.0436578	3.24336	3.49569	3.64155	3.25248	3.3147
	osa-miR806d	9.47	11.28	12.48	9.53	9.95	-0.0436578	3.24336	3.49569	3.64155	3.25248	3.3147
	osa-miR806g	9.47	11.28	12.48	9.53	9.95	-0.0436578	3.24336	3.49569	3.64155	3.25248	3.3147
	osa-miR806h	9.47	11.28	12.48	9.53	9.95	-0.0436578	3.24336	3.49569	3.64155	3.25248	3.3147
Ⅲ	osa-miR528	3338.43	6639.44	4349.1	3913.76	3456.9	0.247692	11.705	12.6968	12.0865	11.9343	11.7553
	osa-miR1863c	5.97	10.45	6.06	4.72	5.16	0.515121	2.57773	3.38543	2.59932	2.23879	2.36737
	osa-miR1871	10.46	29.33	10.11	8.93	9.1	0.431634	3.38681	4.87431	3.33771	3.15866	3.18587
	osa-miR812g	411.54	637.27	496.02	362.99	346.68	0.472508	8.68489	9.31576	8.95425	8.50379	8.43746
	osa-miR812h	444.31	684.27	530.9	398.19	382.89	0.462324	8.79542	9.41842	9.0523	8.63731	8.58079
	osa-miR812i	444.31	683.97	530.9	398.19	382.8	0.462466	8.79542	9.41779	9.0523	8.63731	8.58045
	osa-miR812j	652.12	909.88	662.47	465.16	441.25	0.686675	9.34899	9.82953	9.37171	8.86158	8.78545
	osa-miR164d	12.7	14.36	20.21	11.59	5.82	0.30428	3.66676	3.84398	4.337	3.53481	2.54102
	osa-miR393b	4.14	11.36	9.05	5.15	1.88	0.307628	2.04963	3.50589	3.17792	2.36457	0.910733
	osa-miR166g	378.84	397.82	363.66	358.53	317.4	0.775457	8.56545	8.63597	8.50645	8.48595	8.31016
	osa-miR2873b	16.77	17.22	13.27	10.99	6.29	0.888789	4.06781	4.10601	3.7301	3.45812	2.65306
	osa-miR166h	340.8	324.28	279.38	272.93	251.35	0.984897	8.41278	8.3411	8.12608	8.09239	7.97355
	osa-miR166k	457.86	437.61	225.95	216.01	194.03	0.965236	8.83876	8.7735	7.81986	7.75495	7.60014
	osa-miR166l	465.23	444.45	227.97	217.21	194.68	0.965547	8.8618	8.79588	7.8327	7.76295	7.60496
	osa-miR1877	76.29	77.99	39.11	32.45	31.62	0.952445	6.25342	6.28522	5.28947	5.02015	4.98277
	osa-miR164a	212.02	163.64	128.13	70.31	71.4	0.983555	7.72806	7.35438	7.00146	6.13566	6.15785
	osa-miR164b	212.02	163.64	128.22	70.31	71.4	0.983447	7.72806	7.35438	7.00248	6.13566	6.15785
	osa-miR164f	212.23	163.64	128.22	70.31	71.4	0.983486	7.72948	7.35438	7.00248	6.13566	6.15785
	osa-miR1875	20.77	17.6	12.92	5.07	4.32	0.966915	4.37643	4.1375	3.69153	2.34199	2.11103
	osa-miR1318	95.17	105.28	70.13	42.33	47.19	0.909598	6.57243	6.71809	6.13196	5.40361	5.56041
	osa-miR1432	95.17	105.28	70.13	42.33	47.19	0.909598	6.57243	6.71809	6.13196	5.40361	5.56041
	osa-miR812f	210.19	227.04	132.53	69.2	60.61	0.937048	7.71555	7.8268	7.05018	6.1127	5.92148
	osa-miR1880	15.51	14.89	4.22	1.89	1.59	0.96912	3.95513	3.89627	2.07724	0.918386	0.669027
	osa-miR812n-3p	76.64	72.95	50.8	37.26	37.72	0.978459	6.26003	6.18884	5.66676	5.21956	5.23726
Ⅳ	osa-miR1850.1	323.25	119.27	94.56	105.86	103.58	0.808199	8.33651	6.89809	6.56316	6.72601	6.6946
	osa-miR1858a	24.35	11.43	10.28	11.16	12.85	0.729793	4.60585	3.51475	3.36177	3.48027	3.6837
	osa-miR1858b	34.25	15.94	16.79	10.9	14.73	0.831379	5.09803	3.99458	4.06953	3.44626	3.88069
	osa-miR167e	118.82	77.08	88.94	67.48	66.43	0.832249	6.89263	6.26828	6.47476	6.07639	6.05376
	osa-miR167i	118.11	76.48	88.76	67.31	66.52	0.826479	6.88399	6.25701	6.47184	6.07275	6.05572
	osa-miR1881	11.58	3.46	3.95	2.66	2.35	0.831896	3.53356	1.79077	1.98185	1.41143	1.23266
	osa-miR1866-5p	100.5	100.55	71.8	46.45	65.39	0.904669	6.65105	6.65177	6.16591	5.53761	6.031
	osa-miR1862d	391.19	418.5	381.41	336.21	368.91	0.708945	8.61173	8.70908	8.5752	8.39322	8.52712
	osa-miR1862e	173.98	238.02	155.11	118.99	135.39	0.698308	7.44278	7.89494	7.27715	6.8947	7.08098
	osa-miR1867	126.82	161.39	107.57	83.71	102.92	0.728616	6.98664	7.33441	6.74913	6.38733	6.68538
	osa-miR1862b	105.55	103.7	75.49	70.4	100.95	0.590963	6.72178	6.69627	6.23821	6.1375	6.6575
	osa-miR1862a	113.34	111.23	79.36	72.46	105.27	0.639657	6.82451	6.7974	6.31034	6.17911	6.71795
	osa-miR1862c	113.97	112.05	79.01	72.89	105.64	0.640851	6.83251	6.808	6.30396	6.18765	6.72301
	osa-miR1423-5p.2	197.63	164.92	157.93	121.14	161.19	0.78318	7.62666	7.36562	7.30314	6.92053	7.33262
	osa-miR1423b	196.86	164.24	157.66	120.88	160.53	0.783228	7.62103	7.35966	7.30067	6.91743	7.3267
	osa-miR169a	32.28	20.68	5.1	1.72	14.92	0.837275	5.01257	4.37016	2.3505	0.782409	3.89918
	osa-miR1870	514.36	434.75	367.44	266.41	425.77	0.73587	9.00663	8.76404	8.52136	8.05751	8.73393
	osa-miR1866-3p	20.28	28.5	7.29	10.99	14.92	0.659782	4.34199	4.83289	2.86592	3.45812	3.89918
	osa-miR1884b	25.12	44.82	11.34	15.28	22.52	0.531983	4.65076	5.48607	3.50335	3.93357	4.49313
	osa-miR1883a	15.79	12.86	8.96	10.56	13.42	0.615835	3.98094	3.68482	3.1635	3.40054	3.74631
	osa-miR1883b	13.69	12.26	8.09	9.53	11.73	0.660611	3.77505	3.61589	3.01614	3.25248	3.55213
	osa-miR390	37.9	29.48	22.15	24.47	28.24	0.787141	5.24413	4.88166	4.46924	4.61294	4.81967
	osa-miR815c	14.04	13.84	12.57	13.14	12.76	0.869579	3.81147	3.79077	3.65191	3.71589	3.67356
	osa-miR396d	91.8	67.83	28.91	32.54	39.78	0.927121	6.52042	6.08385	4.8535	5.02414	5.31397
	osa-miR396e	91.8	67.83	28.91	32.54	39.78	0.927121	6.52042	6.08385	4.8535	5.02414	5.31397
	osa-miR396f	91.94	67.83	28.91	32.54	39.69	0.927594	6.52262	6.08385	4.8535	5.02414	5.3107
	osa-miR1874-3p	147.03	103.03	62.13	67.14	71.02	0.928769	7.19997	6.68692	5.95722	6.0691	6.15015
	osa-miR818d	21.83	18.95	14.76	16.31	15.95	0.902389	4.44824	4.24413	3.88362	4.02768	3.99548
Ⅴ	osa-miR156k	24	19.03	22.85	22.75	27.3	-0.43729	4.58496	4.2502	4.51412	4.50779	4.77083
Ⅵ	osa-miR162a	33.55	34.74	24.52	33.05	36.87	0.0403178	5.06824	5.11853	4.61589	5.04658	5.20438
	osa-miR1879	27.37	23.69	14.94	19.49	38.66	-0.0943615	4.77452	4.56621	3.90111	4.28466	5.27277
Ⅶ	osa-miR166i	8.42	20.98	29.79	28.42	29.55	-0.935055	3.07382	4.39094	4.89676	4.82883	4.88509
	osa-miR166j	8.42	20.98	29.79	28.42	29.55	-0.935055	3.07382	4.39094	4.89676	4.82883	4.88509
	osa-miR167g	3026.27	4302.51	6277	5753.28	5874.06	-0.927702	11.5633	12.071	12.6159	12.4902	12.5201
	osa-miR167d	3014.9	4280.78	6252.57	5730.62	5849.57	-0.927713	11.5579	12.0637	12.6102	12.4845	12.5141
	osa-miR167f	3013.99	4280.25	6251.6	5730.01	5849.01	-0.92775	11.5575	12.0635	12.61	12.4843	12.514
	osa-miR167h	3013.64	4280.03	6251.51	5729.76	5848.82	-0.927737	11.5573	12.0634	12.61	12.4843	12.5139
	osa-miR167j	3014.97	4280.7	6252.48	5730.62	5849.57	-0.927723	11.5579	12.0636	12.6102	12.4845	12.5141
	osa-miR1854-5p	11.65	21.73	23.73	32.45	19.52	-0.692243	3.54226	4.44162	4.56864	5.02015	4.28688
	osa-miR408	6.46	11.51	11.95	18.72	13.51	-0.833749	2.69153	3.52482	3.57894	4.22651	3.75596
	osa-miR1859	73.06	134.31	113.55	127.67	113.06	-0.553902	6.19101	7.06942	6.82718	6.99628	6.82095
	osa-miR397a	44.28	82.8	80.94	78.99	79.75	-0.717818	5.46858	6.37156	6.33878	6.3036	6.31741
	osa-miR397b	129.83	253.51	224.54	261.6	250.69	-0.761435	7.02048	7.9859	7.81083	8.03122	7.96976
	osa-miR444b.2	121.2	222.98	170.32	217.73	216.36	-0.651879	6.92125	7.80077	7.4121	7.7664	7.75729
	osa-miR444c.2	121.48	222.98	170.58	218.16	217.48	-0.656675	6.92457	7.80077	7.4143	7.76924	7.76474
	osa-miR1860-3p	6.11	9.48	7.73	10.47	12.38	-0.794069	2.61117	3.24489	2.95047	3.38819	3.62994
	osa-miR166m	14.95	30.38	30.32	35.89	48.6	-0.892576	3.90207	4.92505	4.9222	5.16551	5.60288
	osa-miR159f	4.35	14.44	11.86	23.27	28.8	-0.881327	2.12102	3.852	3.56803	4.5404	4.848
	osa-miR166b	3878.68	5419.8	5317.93	6186.5	6470.21	-0.920554	11.9214	12.404	12.3766	12.5949	12.6596
	osa-miR166a	3882.26	5425.29	5324.34	6195.78	6478.84	-0.920762	11.9227	12.4055	12.3784	12.5971	12.6615
	osa-miR166d	3882.26	5425.29	5324.34	6195.78	6478.84	-0.920762	11.9227	12.4055	12.3784	12.5971	12.6615
	osa-miR166f	3881.98	5424.77	5324.34	6195.52	6478.65	-0.920831	11.9226	12.4053	12.3784	12.597	12.6615
	osa-miR166c	3966.48	5488.46	5346.14	6210.46	6429.49	-0.913539	11.9536	12.4222	12.3843	12.6005	12.6505
	osa-miR166n	3974.13	5498.01	5356.77	6221.96	6441.97	-0.913744	11.9564	12.4247	12.3871	12.6032	12.6533
	osa-miR1873	17.33	26.7	24.87	35.03	36.12	-0.902377	4.1152	4.73877	4.63633	5.13052	5.17473
	osa-miR2055	8.91	13.46	17.4	22.67	21.3	-0.982144	3.15543	3.75061	4.12102	4.50271	4.41278
	osa-miR164e	1146.05	2168.55	3640.93	4464.35	6171.29	-0.958965	10.1625	11.0825	11.8301	12.1242	12.5914
	osa-miR439d	23.51	39.03	45.35	58.64	67.83	-0.965556	4.5552	5.28651	5.50303	5.87381	6.08385
	osa-miR439g	23.58	38.96	45.35	58.64	67.93	-0.965404	4.55949	5.28392	5.50303	5.87381	6.08598
	osa-miR439a	27.65	46.25	52.03	65.59	79	-0.952963	4.78921	5.53138	5.70127	6.0354	6.30378
	osa-miR439c	27.65	46.25	52.03	65.59	79	-0.952963	4.78921	5.53138	5.70127	6.0354	6.30378
	osa-miR439e	27.65	46.25	52.03	65.59	79	-0.952963	4.78921	5.53138	5.70127	6.0354	6.30378
	osa-miR439f	27.65	46.25	52.03	65.59	79	-0.952963	4.78921	5.53138	5.70127	6.0354	6.30378
	osa-miR439h	27.65	46.25	52.03	65.59	79	-0.952963	4.78921	5.53138	5.70127	6.0354	6.30378
	osa-miR439i	28.42	47.23	53.96	67.05	80.03	-0.959089	4.82883	5.56163	5.75382	6.06717	6.32247
	osa-miR396a	4.28	6.84	7.82	13.48	14.64	-0.929157	2.09761	2.774	2.96717	3.75275	3.87184
	osa-miR396b	4.28	6.84	7.91	13.48	14.64	-0.932361	2.09761	2.774	2.98368	3.75275	3.87184
	osa-miR156b	13913.6	15612.6	17260	21572.3	21207.5	-0.952049	13.7642	13.9304	14.0751	14.3969	14.3723
	osa-miR156c	13911.9	15611.1	17258.5	21570.5	21204.8	-0.952054	13.764	13.9303	14.075	14.3968	14.3721
	osa-miR156g	13911.9	15611	17258.5	21570.4	21204.8	-0.952055	13.764	13.9303	14.075	14.3968	14.3721
	osa-miR156a	13902.9	15602.7	17247.4	21555.7	21192.7	-0.952075	13.7631	13.9295	14.0741	14.3958	14.3713
	osa-miR156e	13902.9	15602.7	17247.4	21555.7	21192.7	-0.952075	13.7631	13.9295	14.0741	14.3958	14.3713
	osa-miR156i	13902.9	15602.7	17247.4	21555.7	21192.7	-0.952075	13.7631	13.9295	14.0741	14.3958	14.3713
	osa-miR156d	17570.3	21996	26937.8	33556.7	33917.5	-0.984893	14.1008	14.425	14.7173	15.0343	15.0497
	osa-miR156f	17567.2	21993.2	26934.9	33552.9	33912.1	-0.9849	14.1006	14.4248	14.7172	15.0341	15.0495
	osa-miR156h	17568.2	21994.3	26936	33554.8	33913.9	-0.984895	14.1007	14.4248	14.7172	15.0342	15.0496
	osa-miR156j	17568.2	21994.3	26936	33554.8	33913.9	-0.984895	14.1007	14.4248	14.7172	15.0342	15.0496
	osa-miR444b.1	5.12	9.33	12.83	24.73	23.64	-0.939041	2.35614	3.22188	3.68145	4.62819	4.56316
	osa-miR444c.1	5.12	9.33	12.83	24.73	23.64	-0.939041	2.35614	3.22188	3.68145	4.62819	4.56316
	osa-miR159a.1	62.39	98.59	112.75	220.99	358.12	-0.832149	5.96324	6.62337	6.81698	7.78784	8.4843
	osa-miR159b	62.39	98.59	112.75	220.99	358.12	-0.832149	5.96324	6.62337	6.81698	7.78784	8.4843
	osa-miR535	803.08	1100.67	1277.39	1607.11	2137	-0.910569	9.6494	10.1042	10.319	10.6503	11.0614
Ⅷ	osa-miR1423	11.65	14.59	12.92	12.11	13.79	-0.177176	3.54226	3.86691	3.69153	3.59813	3.78555
	osa-miR319a	3.86	17.75	12.83	2.83	27.4	-0.377687	1.9486	4.14975	3.68145	1.5008	4.7761
	osa-miR319b	3.93	17.67	12.66	3.09	27.49	-0.38453	1.97453	4.14323	3.66221	1.62761	4.78083
	osa-miR1861b	79.87	112.58	127.08	117.28	204.53	-0.770462	6.31958	6.81481	6.98959	6.87381	7.67617
	osa-miR1861f	79.87	112.58	127.17	117.28	204.53	-0.770622	6.31958	6.81481	6.99061	6.87381	7.67617
	osa-miR1861i	79.94	112.58	127.34	117.36	205	-0.770343	6.32085	6.81481	6.99254	6.8748	7.67948
	osa-miR1861l	79.94	112.58	127.34	117.36	205	-0.770343	6.32085	6.81481	6.99254	6.8748	7.67948
	osa-miR1863	12.42	21.96	15.73	18.72	29.37	-0.613784	3.63459	4.45681	3.97545	4.22651	4.87627
	osa-miR2862	8.35	16.47	13.09	13.22	29.74	-0.63119	3.06178	4.04177	3.71039	3.72465	4.89433
	osa-miR1425	3.23	15.49	12.04	5.84	25.33	-0.513529	1.69153	3.95327	3.58976	2.54597	4.66277
	osa-miR1861d	5.33	10.9	14.41	8.16	14.92	-0.644736	2.41414	3.44626	3.849	3.02857	3.89918
	osa-miR444a.1	20.07	64.98	70.31	47.39	86.22	-0.699919	4.32697	6.02192	6.13566	5.56651	6.42995
	osa-miR444d.1	20	64.9	70.13	46.96	86.04	-0.696034	4.32193	6.02015	6.13196	5.55336	6.42694
	osa-miR444a.2	20.07	65.58	71.1	47.13	86.5	-0.69221	4.32697	6.03518	6.15178	5.55857	6.43463
	osa-miR444d.2	19.86	65.13	70.57	46.45	85.94	-0.688754	4.31179	6.02525	6.14098	5.53761	6.42526
	osa-miR444e	19.58	65.2	70.66	45.76	85.47	-0.68081	4.29131	6.0268	6.14282	5.51602	6.41735
	osa-miR1868	194.75	193.87	216.63	195.75	261.39	-0.626485	7.60548	7.59895	7.75909	7.61287	8.03006
	osa-miR168a	34867.7	33121.8	40212	33504.7	39424.6	-0.459028	15.0896	15.0155	15.2953	15.0321	15.2668
	osa-miR1861h	15.23	15.64	26.37	14.42	25.99	-0.530962	3.92884	3.96717	4.72083	3.85	4.69989
	osa-miR1861j	15.23	15.64	26.37	14.42	25.99	-0.530962	3.92884	3.96717	4.72083	3.85	4.69989
	osa-miR820b	1518.92	1643.41	1976.24	1566.59	1894.66	-0.562083	10.5688	10.6825	10.9485	10.6134	10.8877
	osa-miR820a	1518.36	1642.96	1975.89	1566.42	1894.56	-0.562768	10.5683	10.6821	10.9483	10.6133	10.8876
	osa-miR820c	1518.36	1642.96	1975.89	1566.42	1894.56	-0.562768	10.5683	10.6821	10.9483	10.6133	10.8876
Ⅸ	osa-miR1864	7.93	9.4	7.47	13.05	8.91	-0.431939	2.98732	3.23266	2.90111	3.70598	3.15543
	osa-miR815b	15.02	15.79	14.33	16.31	14.45	0.080131	3.90881	3.98094	3.84097	4.02768	3.853
Ⅹ	osa-miR156l	4.7	15.19	11.34	18.63	3.1	-0.162685	2.23266	3.92505	3.50335	4.21956	1.63227
	osa-miR168a-3p	7.23	9.63	10.72	13.39	7.51	-0.448808	2.854	3.26754	3.42223	3.74308	2.90881
	osa-miR399d	3.58	6.62	13.62	22.58	3.85	-0.498066	1.83996	2.72683	3.76765	4.49697	1.94486
	osa-miR827a	44.42	45.05	76.46	71.77	51.13	-0.610775	5.47314	5.49346	6.25663	6.16531	5.6761
	osa-miR827b	45.27	46.17	77.6	72.8	51.41	-0.597078	5.50048	5.52888	6.27798	6.18587	5.68398
