# Supplementary material for: Characterization and Expression Patterns of microRNAs Involved in Rice Grain Filling
Source: PLoS One. 2013 Jan 24;8(1):e54148. doi: 10.1371/journal.pone.0054148 (PMC3554753; doi:10.1371/journal.pone.0054148)
Supplement: Table S6 — Predicted targets of highly expressed known miRNAs. (XLSX) [file pone.0054148.s009.xlsx]

## Sheet: Table S6
Table S6. Predicted targets of highly expressed known miRNAs.
miRNA	Target NO.	Target
osa-miR1318	12	LOC_Os01g07600.1|13101.m00774|cDNA[ expressed protein]~~LOC_Os02g12120.1|13102.m01313|cDNA[ retrotransposon protein, putative, unclassified]~~LOC_Os03g46420.1|13103.m04994|cDNA[ expressed protein]~~LOC_Os04g51610.1|13104.m05268|cDNA[ calcium-transporting ATPase, plasma membrane-type, putative, expressed]~~LOC_Os04g51610.3|13104.m11942|cDNA[ calcium-transporting ATPase, plasma membrane-type, putat…
osa-miR1423	2	LOC_Os09g36470.1|13109.m03596|cDNA[ retrotransposon protein, putative, unclassified, expressed]~~LOC_Os11g10710.1|13111.m01136|cDNA[ protein kinase domain containing protein, expressed]
osa-miR1423-5p.2	0
osa-miR1423b	0
osa-miR1425	22	LOC_Os01g33040.1|13101.m03335|cDNA[ kinesin motor domain containing protein, expressed]~~LOC_Os01g34410.1|13101.m03462|cDNA[ transposon protein, putative, Pong sub-class]~~LOC_Os01g49580.1|13101.m05155|cDNA[ Protein kinase domain containing protein, expressed]~~LOC_Os01g49614.1|13101.m05157|cDNA[ Protein kinase domain containing protein, expressed]~~LOC_Os01g70280.1|13101.m07633|cDNA[ hypothetica…
osa-miR1432	6	LOC_Os03g59770.1|13103.m06565|cDNA[ EF hand family protein, putative, expressed]~~LOC_Os03g59790.1|13103.m06568|cDNA[ EF hand family protein, putative]~~LOC_Os03g59870.1|13103.m06575|cDNA[ EF hand family protein, putative]~~LOC_Os04g35590.1|13104.m03476|cDNA[ thioesterase family protein, putative, expressed]~~LOC_Os04g51610.1|13104.m05268|cDNA[ calcium-transporting ATPase, plasma membrane-type, p…
osa-miR156a	40	LOC_Os01g39136.1|13101.m14908|cDNA[ retrotransposon protein, putative, unclassified, expressed]~~LOC_Os01g69830.1|13101.m07574|cDNA[ OsSPL2 - SBP-box gene family member, expressed]~~LOC_Os02g04680.1|13102.m00492|cDNA[ OsSPL3 - SBP-box gene family member, expressed]~~LOC_Os02g04680.2|13102.m00493|cDNA[ OsSPL3 - SBP-box gene family member, expressed]~~LOC_Os02g07780.1|13102.m00890|cDNA[ OsSPL4 - SB…
osa-miR156b	40	LOC_Os01g39136.1|13101.m14908|cDNA[ retrotransposon protein, putative, unclassified, expressed]~~LOC_Os01g69830.1|13101.m07574|cDNA[ OsSPL2 - SBP-box gene family member, expressed]~~LOC_Os02g04680.1|13102.m00492|cDNA[ OsSPL3 - SBP-box gene family member, expressed]~~LOC_Os02g04680.2|13102.m00493|cDNA[ OsSPL3 - SBP-box gene family member, expressed]~~LOC_Os02g07780.1|13102.m00890|cDNA[ OsSPL4 - SB…
osa-miR156c	40	LOC_Os01g39136.1|13101.m14908|cDNA[ retrotransposon protein, putative, unclassified, expressed]~~LOC_Os01g69830.1|13101.m07574|cDNA[ OsSPL2 - SBP-box gene family member, expressed]~~LOC_Os02g04680.1|13102.m00492|cDNA[ OsSPL3 - SBP-box gene family member, expressed]~~LOC_Os02g04680.2|13102.m00493|cDNA[ OsSPL3 - SBP-box gene family member, expressed]~~LOC_Os02g07780.1|13102.m00890|cDNA[ OsSPL4 - SB…
osa-miR156d	40	LOC_Os01g39136.1|13101.m14908|cDNA[ retrotransposon protein, putative, unclassified, expressed]~~LOC_Os01g69830.1|13101.m07574|cDNA[ OsSPL2 - SBP-box gene family member, expressed]~~LOC_Os02g04680.1|13102.m00492|cDNA[ OsSPL3 - SBP-box gene family member, expressed]~~LOC_Os02g04680.2|13102.m00493|cDNA[ OsSPL3 - SBP-box gene family member, expressed]~~LOC_Os02g07780.1|13102.m00890|cDNA[ OsSPL4 - SB…
osa-miR156e	40	LOC_Os01g39136.1|13101.m14908|cDNA[ retrotransposon protein, putative, unclassified, expressed]~~LOC_Os01g69830.1|13101.m07574|cDNA[ OsSPL2 - SBP-box gene family member, expressed]~~LOC_Os02g04680.1|13102.m00492|cDNA[ OsSPL3 - SBP-box gene family member, expressed]~~LOC_Os02g04680.2|13102.m00493|cDNA[ OsSPL3 - SBP-box gene family member, expressed]~~LOC_Os02g07780.1|13102.m00890|cDNA[ OsSPL4 - SB…
osa-miR156f	40	LOC_Os01g39136.1|13101.m14908|cDNA[ retrotransposon protein, putative, unclassified, expressed]~~LOC_Os01g69830.1|13101.m07574|cDNA[ OsSPL2 - SBP-box gene family member, expressed]~~LOC_Os02g04680.1|13102.m00492|cDNA[ OsSPL3 - SBP-box gene family member, expressed]~~LOC_Os02g04680.2|13102.m00493|cDNA[ OsSPL3 - SBP-box gene family member, expressed]~~LOC_Os02g07780.1|13102.m00890|cDNA[ OsSPL4 - SB…
osa-miR156g	40	LOC_Os01g39136.1|13101.m14908|cDNA[ retrotransposon protein, putative, unclassified, expressed]~~LOC_Os01g69830.1|13101.m07574|cDNA[ OsSPL2 - SBP-box gene family member, expressed]~~LOC_Os02g04680.1|13102.m00492|cDNA[ OsSPL3 - SBP-box gene family member, expressed]~~LOC_Os02g04680.2|13102.m00493|cDNA[ OsSPL3 - SBP-box gene family member, expressed]~~LOC_Os02g07780.1|13102.m00890|cDNA[ OsSPL4 - SB…
osa-miR156h	40	LOC_Os01g39136.1|13101.m14908|cDNA[ retrotransposon protein, putative, unclassified, expressed]~~LOC_Os01g69830.1|13101.m07574|cDNA[ OsSPL2 - SBP-box gene family member, expressed]~~LOC_Os02g04680.1|13102.m00492|cDNA[ OsSPL3 - SBP-box gene family member, expressed]~~LOC_Os02g04680.2|13102.m00493|cDNA[ OsSPL3 - SBP-box gene family member, expressed]~~LOC_Os02g07780.1|13102.m00890|cDNA[ OsSPL4 - SB…
osa-miR156i	40	LOC_Os01g39136.1|13101.m14908|cDNA[ retrotransposon protein, putative, unclassified, expressed]~~LOC_Os01g69830.1|13101.m07574|cDNA[ OsSPL2 - SBP-box gene family member, expressed]~~LOC_Os02g04680.1|13102.m00492|cDNA[ OsSPL3 - SBP-box gene family member, expressed]~~LOC_Os02g04680.2|13102.m00493|cDNA[ OsSPL3 - SBP-box gene family member, expressed]~~LOC_Os02g07780.1|13102.m00890|cDNA[ OsSPL4 - SB…
osa-miR156j	40	LOC_Os01g39136.1|13101.m14908|cDNA[ retrotransposon protein, putative, unclassified, expressed]~~LOC_Os01g69830.1|13101.m07574|cDNA[ OsSPL2 - SBP-box gene family member, expressed]~~LOC_Os02g04680.1|13102.m00492|cDNA[ OsSPL3 - SBP-box gene family member, expressed]~~LOC_Os02g04680.2|13102.m00493|cDNA[ OsSPL3 - SBP-box gene family member, expressed]~~LOC_Os02g07780.1|13102.m00890|cDNA[ OsSPL4 - SB…
osa-miR156k	33	LOC_Os01g21960.1|13101.m02334|cDNA[ serine/threonine-protein kinase, putative, expressed]~~LOC_Os01g39136.1|13101.m14908|cDNA[ retrotransposon protein, putative, unclassified, expressed]~~LOC_Os01g69830.1|13101.m07574|cDNA[ OsSPL2 - SBP-box gene family member, expressed]~~LOC_Os02g04680.1|13102.m00492|cDNA[ OsSPL3 - SBP-box gene family member, expressed]~~LOC_Os02g04680.2|13102.m00493|cDNA[ OsSPL…
osa-miR156l	26	LOC_Os01g69830.1|13101.m07574|cDNA[ OsSPL2 - SBP-box gene family member, expressed]~~LOC_Os02g04680.1|13102.m00492|cDNA[ OsSPL3 - SBP-box gene family member, expressed]~~LOC_Os02g04680.2|13102.m00493|cDNA[ OsSPL3 - SBP-box gene family member, expressed]~~LOC_Os02g07780.1|13102.m00890|cDNA[ OsSPL4 - SBP-box gene family member, expressed]~~LOC_Os02g07780.2|13102.m00891|cDNA[ OsSPL4 - SBP-box gene f…
osa-miR159a.1	15	LOC_Os01g11430.1|13101.m01229|cDNA[ expressed protein]~~LOC_Os01g12700.1|13101.m01382|cDNA[ MYB family transcription factor, putative]~~LOC_Os01g59660.1|13101.m06342|cDNA[ MYB family transcription factor, putative, expressed]~~LOC_Os01g59660.2|13101.m06343|cDNA[ MYB family transcription factor, putative, expressed]~~LOC_Os01g59660.3|13101.m06344|cDNA[ MYB family transcription factor, putative, ex…
osa-miR159b	15	LOC_Os01g11430.1|13101.m01229|cDNA[ expressed protein]~~LOC_Os01g12700.1|13101.m01382|cDNA[ MYB family transcription factor, putative]~~LOC_Os01g59660.1|13101.m06342|cDNA[ MYB family transcription factor, putative, expressed]~~LOC_Os01g59660.2|13101.m06343|cDNA[ MYB family transcription factor, putative, expressed]~~LOC_Os01g59660.3|13101.m06344|cDNA[ MYB family transcription factor, putative, ex…
osa-miR159f	15	LOC_Os01g12700.1|13101.m01382|cDNA[ MYB family transcription factor, putative]~~LOC_Os01g59660.1|13101.m06342|cDNA[ MYB family transcription factor, putative, expressed]~~LOC_Os01g59660.2|13101.m06343|cDNA[ MYB family transcription factor, putative, expressed]~~LOC_Os01g59660.3|13101.m06344|cDNA[ MYB family transcription factor, putative, expressed]~~LOC_Os01g59660.4|13101.m14959|cDNA[ MYB family…
osa-miR162a	5	LOC_Os01g13300.1|13101.m01459|cDNA[ B3 DNA binding domain containing protein, expressed]~~LOC_Os03g43890.1|13103.m04721|cDNA[ WD domain, G-beta repeat domain containing protein, expressed]~~LOC_Os05g40280.1|13105.m04259|cDNA[ B3 DNA binding domain containing protein, expressed]~~LOC_Os07g24400.1|13107.m02408|cDNA[ retrotransposon protein, putative, Ty3-gypsy subclass]~~LOC_Os12g11190.1|13112.m011…
osa-miR164a	32	LOC_Os01g23310.1|13101.m02466|cDNA[ retrotransposon, putative, centromere-specific]~~LOC_Os01g62660.1|13101.m06716|cDNA[ MYB family transcription factor, putative, expressed]~~LOC_Os01g63250.1|13101.m06787|cDNA[ josephin, putative, expressed]~~LOC_Os01g68210.1|13101.m07421|cDNA[ hypothetical protein]~~LOC_Os02g18690.1|13102.m02094|cDNA[ BURP domain containing protein, expressed]~~LOC_Os02g36880.1…
osa-miR164b	32	LOC_Os01g23310.1|13101.m02466|cDNA[ retrotransposon, putative, centromere-specific]~~LOC_Os01g62660.1|13101.m06716|cDNA[ MYB family transcription factor, putative, expressed]~~LOC_Os01g63250.1|13101.m06787|cDNA[ josephin, putative, expressed]~~LOC_Os01g68210.1|13101.m07421|cDNA[ hypothetical protein]~~LOC_Os02g18690.1|13102.m02094|cDNA[ BURP domain containing protein, expressed]~~LOC_Os02g36880.1…
osa-miR164d	29	LOC_Os01g03300.1|13101.m00281|cDNA[ seven in absentia protein family protein]~~LOC_Os01g03720.1|13101.m00323|cDNA[ MYB family transcription factor, putative, expressed]~~LOC_Os01g18220.1|13101.m01979|cDNA[ expressed protein]~~LOC_Os01g68210.1|13101.m07421|cDNA[ hypothetical protein]~~LOC_Os02g18690.1|13102.m02094|cDNA[ BURP domain containing protein, expressed]~~LOC_Os02g36880.1|13102.m04030|cDNA…
osa-miR164e	22	LOC_Os02g18690.1|13102.m02094|cDNA[ BURP domain containing protein, expressed]~~LOC_Os02g36880.1|13102.m04030|cDNA[ No apical meristem protein, putative, expressed]~~LOC_Os02g36880.2|13102.m04033|cDNA[ No apical meristem protein, putative, expressed]~~LOC_Os02g36880.3|13102.m04031|cDNA[ No apical meristem protein, putative, expressed]~~LOC_Os02g36880.4|13102.m04032|cDNA[ No apical meristem protei…
osa-miR164f	32	LOC_Os01g23310.1|13101.m02466|cDNA[ retrotransposon, putative, centromere-specific]~~LOC_Os01g62660.1|13101.m06716|cDNA[ MYB family transcription factor, putative, expressed]~~LOC_Os01g63250.1|13101.m06787|cDNA[ josephin, putative, expressed]~~LOC_Os01g68210.1|13101.m07421|cDNA[ hypothetical protein]~~LOC_Os02g18690.1|13102.m02094|cDNA[ BURP domain containing protein, expressed]~~LOC_Os02g36880.1…
osa-miR166a	50	LOC_Os01g18030.1|13101.m01960|cDNA[ retrotransposon protein, putative, unclassified]~~LOC_Os01g33740.1|13101.m03403|cDNA[ retrotransposon protein, putative, unclassified]~~LOC_Os01g50230.1|13101.m05227|cDNA[ hypothetical protein]~~LOC_Os02g25800.1|13102.m02791|cDNA[ retrotransposon protein, putative, unclassified]~~LOC_Os02g45380.1|13102.m05088|cDNA[ MATE domain containing protein, expressed]~~LO…
osa-miR166b	50	LOC_Os01g18030.1|13101.m01960|cDNA[ retrotransposon protein, putative, unclassified]~~LOC_Os01g33740.1|13101.m03403|cDNA[ retrotransposon protein, putative, unclassified]~~LOC_Os01g50230.1|13101.m05227|cDNA[ hypothetical protein]~~LOC_Os02g25800.1|13102.m02791|cDNA[ retrotransposon protein, putative, unclassified]~~LOC_Os02g45380.1|13102.m05088|cDNA[ MATE domain containing protein, expressed]~~LO…
osa-miR166c	50	LOC_Os01g18030.1|13101.m01960|cDNA[ retrotransposon protein, putative, unclassified]~~LOC_Os01g33740.1|13101.m03403|cDNA[ retrotransposon protein, putative, unclassified]~~LOC_Os01g50230.1|13101.m05227|cDNA[ hypothetical protein]~~LOC_Os02g25800.1|13102.m02791|cDNA[ retrotransposon protein, putative, unclassified]~~LOC_Os02g45380.1|13102.m05088|cDNA[ MATE domain containing protein, expressed]~~LO…
osa-miR166d	50	LOC_Os01g18030.1|13101.m01960|cDNA[ retrotransposon protein, putative, unclassified]~~LOC_Os01g33740.1|13101.m03403|cDNA[ retrotransposon protein, putative, unclassified]~~LOC_Os01g50230.1|13101.m05227|cDNA[ hypothetical protein]~~LOC_Os02g25800.1|13102.m02791|cDNA[ retrotransposon protein, putative, unclassified]~~LOC_Os02g45380.1|13102.m05088|cDNA[ MATE domain containing protein, expressed]~~LO…
osa-miR166f	50	LOC_Os01g18030.1|13101.m01960|cDNA[ retrotransposon protein, putative, unclassified]~~LOC_Os01g33740.1|13101.m03403|cDNA[ retrotransposon protein, putative, unclassified]~~LOC_Os01g50230.1|13101.m05227|cDNA[ hypothetical protein]~~LOC_Os02g25800.1|13102.m02791|cDNA[ retrotransposon protein, putative, unclassified]~~LOC_Os02g45380.1|13102.m05088|cDNA[ MATE domain containing protein, expressed]~~LO…
osa-miR166g	30	LOC_Os01g33740.1|13101.m03403|cDNA[ retrotransposon protein, putative, unclassified]~~LOC_Os01g50230.1|13101.m05227|cDNA[ hypothetical protein]~~LOC_Os02g45380.1|13102.m05088|cDNA[ MATE domain containing protein, expressed]~~LOC_Os02g49670.1|13102.m05631|cDNA[ zinc knuckle family protein, expressed]~~LOC_Os02g51200.1|13102.m05820|cDNA[ retrotransposon protein, putative, LINE subclass]~~LOC_Os03g0…
osa-miR166h	30	LOC_Os01g33740.1|13101.m03403|cDNA[ retrotransposon protein, putative, unclassified]~~LOC_Os01g50230.1|13101.m05227|cDNA[ hypothetical protein]~~LOC_Os02g45380.1|13102.m05088|cDNA[ MATE domain containing protein, expressed]~~LOC_Os02g49670.1|13102.m05631|cDNA[ zinc knuckle family protein, expressed]~~LOC_Os02g51200.1|13102.m05820|cDNA[ retrotransposon protein, putative, LINE subclass]~~LOC_Os03g0…
osa-miR166i	8	LOC_Os01g50230.1|13101.m05227|cDNA[ hypothetical protein]~~LOC_Os03g10290.1|13103.m01148|cDNA[ hypothetical protein]~~LOC_Os03g16320.1|13103.m01943|cDNA[ conserved hypothetical protein]~~LOC_Os03g44835.1|13103.m12846|cDNA[ expressed protein]~~LOC_Os04g50840.1|13104.m05166|cDNA[ conserved hypothetical protein]~~LOC_Os09g21340.1|13109.m02042|cDNA[ nucleobase-ascorbate transporter, putative, express…
osa-miR166j	8	LOC_Os01g50230.1|13101.m05227|cDNA[ hypothetical protein]~~LOC_Os03g10290.1|13103.m01148|cDNA[ hypothetical protein]~~LOC_Os03g16320.1|13103.m01943|cDNA[ conserved hypothetical protein]~~LOC_Os03g44835.1|13103.m12846|cDNA[ expressed protein]~~LOC_Os04g50840.1|13104.m05166|cDNA[ conserved hypothetical protein]~~LOC_Os09g21340.1|13109.m02042|cDNA[ nucleobase-ascorbate transporter, putative, express…
osa-miR166k	20	LOC_Os01g33740.1|13101.m03403|cDNA[ retrotransposon protein, putative, unclassified]~~LOC_Os01g50230.1|13101.m05227|cDNA[ hypothetical protein]~~LOC_Os02g49670.1|13102.m05631|cDNA[ zinc knuckle family protein, expressed]~~LOC_Os03g10290.1|13103.m01148|cDNA[ hypothetical protein]~~LOC_Os03g16320.1|13103.m01943|cDNA[ conserved hypothetical protein]~~LOC_Os03g35380.1|13103.m03894|cDNA[ retrotranspos…
osa-miR166l	20	LOC_Os01g33740.1|13101.m03403|cDNA[ retrotransposon protein, putative, unclassified]~~LOC_Os01g50230.1|13101.m05227|cDNA[ hypothetical protein]~~LOC_Os02g49670.1|13102.m05631|cDNA[ zinc knuckle family protein, expressed]~~LOC_Os03g10290.1|13103.m01148|cDNA[ hypothetical protein]~~LOC_Os03g16320.1|13103.m01943|cDNA[ conserved hypothetical protein]~~LOC_Os03g35380.1|13103.m03894|cDNA[ retrotranspos…
osa-miR166m	52	LOC_Os01g33740.1|13101.m03403|cDNA[ retrotransposon protein, putative, unclassified]~~LOC_Os02g45380.1|13102.m05088|cDNA[ MATE domain containing protein, expressed]~~LOC_Os02g49670.1|13102.m05631|cDNA[ zinc knuckle family protein, expressed]~~LOC_Os02g51200.1|13102.m05820|cDNA[ retrotransposon protein, putative, LINE subclass]~~LOC_Os03g01890.1|13103.m00125|cDNA[ START domain containing protein, …
osa-miR166n	50	LOC_Os01g18030.1|13101.m01960|cDNA[ retrotransposon protein, putative, unclassified]~~LOC_Os01g33740.1|13101.m03403|cDNA[ retrotransposon protein, putative, unclassified]~~LOC_Os01g50230.1|13101.m05227|cDNA[ hypothetical protein]~~LOC_Os02g25800.1|13102.m02791|cDNA[ retrotransposon protein, putative, unclassified]~~LOC_Os02g45380.1|13102.m05088|cDNA[ MATE domain containing protein, expressed]~~LO…
osa-miR167a	15	LOC_Os02g06910.1|13102.m00772|cDNA[ auxin response factor 6, putative, expressed]~~LOC_Os04g16220.1|13104.m01462|cDNA[ retrotransposon protein, putative, Ty3-gypsy subclass]~~LOC_Os04g57610.1|13104.m06036|cDNA[ auxin response factor, putative, expressed]~~LOC_Os04g57610.3|13104.m06037|cDNA[ auxin response factor, putative, expressed]~~LOC_Os05g22480.1|13105.m02275|cDNA[ retrotransposon protein, p…
osa-miR167b	15	LOC_Os02g06910.1|13102.m00772|cDNA[ auxin response factor 6, putative, expressed]~~LOC_Os04g16220.1|13104.m01462|cDNA[ retrotransposon protein, putative, Ty3-gypsy subclass]~~LOC_Os04g57610.1|13104.m06036|cDNA[ auxin response factor, putative, expressed]~~LOC_Os04g57610.3|13104.m06037|cDNA[ auxin response factor, putative, expressed]~~LOC_Os05g22480.1|13105.m02275|cDNA[ retrotransposon protein, p…
osa-miR167c	15	LOC_Os02g06910.1|13102.m00772|cDNA[ auxin response factor 6, putative, expressed]~~LOC_Os04g16220.1|13104.m01462|cDNA[ retrotransposon protein, putative, Ty3-gypsy subclass]~~LOC_Os04g57610.1|13104.m06036|cDNA[ auxin response factor, putative, expressed]~~LOC_Os04g57610.3|13104.m06037|cDNA[ auxin response factor, putative, expressed]~~LOC_Os05g22480.1|13105.m02275|cDNA[ retrotransposon protein, p…
osa-miR167d	13	LOC_Os02g06910.1|13102.m00772|cDNA[ auxin response factor 6, putative, expressed]~~LOC_Os04g57610.1|13104.m06036|cDNA[ auxin response factor, putative, expressed]~~LOC_Os04g57610.3|13104.m06037|cDNA[ auxin response factor, putative, expressed]~~LOC_Os06g41730.1|13106.m04357|cDNA[ ARID/BRIGHT DNA-binding domain-containing protein, putative, expressed]~~LOC_Os06g41730.2|13106.m04358|cDNA[ ARID/BRIG…
osa-miR167e	13	LOC_Os02g06910.1|13102.m00772|cDNA[ auxin response factor 6, putative, expressed]~~LOC_Os04g57610.1|13104.m06036|cDNA[ auxin response factor, putative, expressed]~~LOC_Os04g57610.3|13104.m06037|cDNA[ auxin response factor, putative, expressed]~~LOC_Os06g41730.1|13106.m04357|cDNA[ ARID/BRIGHT DNA-binding domain-containing protein, putative, expressed]~~LOC_Os06g41730.2|13106.m04358|cDNA[ ARID/BRIG…
osa-miR167f	13	LOC_Os02g06910.1|13102.m00772|cDNA[ auxin response factor 6, putative, expressed]~~LOC_Os04g57610.1|13104.m06036|cDNA[ auxin response factor, putative, expressed]~~LOC_Os04g57610.3|13104.m06037|cDNA[ auxin response factor, putative, expressed]~~LOC_Os06g41730.1|13106.m04357|cDNA[ ARID/BRIGHT DNA-binding domain-containing protein, putative, expressed]~~LOC_Os06g41730.2|13106.m04358|cDNA[ ARID/BRIG…
osa-miR167g	13	LOC_Os02g06910.1|13102.m00772|cDNA[ auxin response factor 6, putative, expressed]~~LOC_Os04g57610.1|13104.m06036|cDNA[ auxin response factor, putative, expressed]~~LOC_Os04g57610.3|13104.m06037|cDNA[ auxin response factor, putative, expressed]~~LOC_Os06g41730.1|13106.m04357|cDNA[ ARID/BRIGHT DNA-binding domain-containing protein, putative, expressed]~~LOC_Os06g41730.2|13106.m04358|cDNA[ ARID/BRIG…
osa-miR167h	13	LOC_Os02g06910.1|13102.m00772|cDNA[ auxin response factor 6, putative, expressed]~~LOC_Os04g57610.1|13104.m06036|cDNA[ auxin response factor, putative, expressed]~~LOC_Os04g57610.3|13104.m06037|cDNA[ auxin response factor, putative, expressed]~~LOC_Os06g41730.1|13106.m04357|cDNA[ ARID/BRIGHT DNA-binding domain-containing protein, putative, expressed]~~LOC_Os06g41730.2|13106.m04358|cDNA[ ARID/BRIG…
osa-miR167i	13	LOC_Os02g06910.1|13102.m00772|cDNA[ auxin response factor 6, putative, expressed]~~LOC_Os04g57610.1|13104.m06036|cDNA[ auxin response factor, putative, expressed]~~LOC_Os04g57610.3|13104.m06037|cDNA[ auxin response factor, putative, expressed]~~LOC_Os06g41730.1|13106.m04357|cDNA[ ARID/BRIGHT DNA-binding domain-containing protein, putative, expressed]~~LOC_Os06g41730.2|13106.m04358|cDNA[ ARID/BRIG…
osa-miR167j	13	LOC_Os02g06910.1|13102.m00772|cDNA[ auxin response factor 6, putative, expressed]~~LOC_Os04g57610.1|13104.m06036|cDNA[ auxin response factor, putative, expressed]~~LOC_Os04g57610.3|13104.m06037|cDNA[ auxin response factor, putative, expressed]~~LOC_Os06g41730.1|13106.m04357|cDNA[ ARID/BRIGHT DNA-binding domain-containing protein, putative, expressed]~~LOC_Os06g41730.2|13106.m04358|cDNA[ ARID/BRIG…
osa-miR168a	11	LOC_Os02g45070.1|13102.m05051|cDNA[ PINHEAD, putative, expressed]~~LOC_Os02g45070.2|13102.m05052|cDNA[ PINHEAD, putative, expressed]~~LOC_Os02g58490.1|13102.m06772|cDNA[ PINHEAD, putative, expressed]~~LOC_Os04g47870.1|13104.m04864|cDNA[ PINHEAD, putative, expressed]~~LOC_Os04g47870.2|13104.m04863|cDNA[ PINHEAD, putative, expressed]~~LOC_Os06g51310.1|13106.m05539|cDNA[ PAZ domain containing protei…
osa-miR168a-3p	0
osa-miR169a	27	LOC_Os01g41650.1|13101.m04272|cDNA[ pentatricopeptide, putative, expressed]~~LOC_Os01g52864.1|13101.m05537|cDNA[ transmembrane protein, putative, expressed]~~LOC_Os01g52864.2|13101.m05536|cDNA[ transmembrane protein, putative, expressed]~~LOC_Os01g52864.3|13101.m05538|cDNA[ transmembrane protein, putative, expressed]~~LOC_Os01g52864.4|13101.m05539|cDNA[ transmembrane protein, putative, expressed]…
osa-miR1850.1	18	LOC_Os01g61860.1|13101.m06607|cDNA[ TBC domain containing protein, expressed]~~LOC_Os01g61860.2|13101.m06608|cDNA[ TBC domain containing protein, expressed]~~LOC_Os02g05244.1|13102.m00562|cDNA[ expressed protein]~~LOC_Os03g46440.1|13103.m04999|cDNA[ BTBA4 - Bric-a-Brac,Tramtrack, Broad Complex BTB domain with Ankyrin repeat region, expressed]~~LOC_Os03g47720.1|13103.m05140|cDNA[ ankyrin, putative…
osa-miR1851	8	LOC_Os01g40930.1|13101.m04194|cDNA[ hypothetical protein]~~LOC_Os01g61520.1|13101.m06550|cDNA[ hypothetical protein]~~LOC_Os03g52030.1|13103.m05668|cDNA[ conserved hypothetical protein]~~LOC_Os08g16930.1|13108.m01812|cDNA[ expressed protein]~~LOC_Os08g16930.2|13108.m01813|cDNA[ expressed protein]~~LOC_Os10g03780.1|13110.m00293|cDNA[ OsFBX351 - F-box domain containing protein, expressed]~~LOC_Os12…
osa-miR1854-5p	14	LOC_Os01g63120.1|13101.m06770|cDNA[ retrotransposon protein, putative, Ty3-gypsy subclass]~~LOC_Os02g05244.1|13102.m00562|cDNA[ expressed protein]~~LOC_Os03g56310.1|13103.m06140|cDNA[ 5-nucleotidase domain-containing protein, putative, expressed]~~LOC_Os03g56310.2|13103.m06139|cDNA[ 5-nucleotidase domain-containing protein, putative, expressed]~~LOC_Os03g56310.3|13103.m12892|cDNA[ 5-nucleotidase …
osa-miR1858a	141	LOC_Os01g03780.1|13101.m00330|cDNA[ retrotransposon protein, putative, unclassified]~~LOC_Os01g05064.1|13101.m00478|cDNA[ expressed protein]~~LOC_Os01g06180.1|13101.m00605|cDNA[ retrotransposon protein, putative, unclassified]~~LOC_Os01g12330.1|13101.m01331|cDNA[ expressed protein]~~LOC_Os01g14200.1|13101.m01564|cDNA[ retrotransposon protein, putative, unclassified, expressed]~~LOC_Os01g17460.1|1…
osa-miR1858b	141	LOC_Os01g03780.1|13101.m00330|cDNA[ retrotransposon protein, putative, unclassified]~~LOC_Os01g05064.1|13101.m00478|cDNA[ expressed protein]~~LOC_Os01g06180.1|13101.m00605|cDNA[ retrotransposon protein, putative, unclassified]~~LOC_Os01g12330.1|13101.m01331|cDNA[ expressed protein]~~LOC_Os01g14200.1|13101.m01564|cDNA[ retrotransposon protein, putative, unclassified, expressed]~~LOC_Os01g17460.1|1…
osa-miR1859	0
osa-miR1860-3p	8	LOC_Os01g33110.1|13101.m03343|cDNA[ receptor-like protein kinase 5 precursor, putative, expressed]~~LOC_Os02g53810.1|13102.m06156|cDNA[ expressed protein]~~LOC_Os03g53140.1|13103.m05799|cDNA[ protein transport protein Sec23B, putative, expressed]~~LOC_Os03g53140.2|13103.m05800|cDNA[ protein transport protein Sec23B, putative, expressed]~~LOC_Os03g53140.3|13103.m05801|cDNA[ protein transport prote…
osa-miR1861b	2	LOC_Os08g26510.1|13108.m02727|cDNA[ retrotransposon protein, putative, unclassified]~~LOC_Os09g27150.1|13109.m02638|cDNA[ protein kinase domain containing protein]
osa-miR1861d	10	LOC_Os02g39530.1|13102.m04373|cDNA[ expressed protein]~~LOC_Os02g39530.2|13102.m04374|cDNA[ expressed protein]~~LOC_Os02g39530.3|13102.m12415|cDNA[ expressed protein]~~LOC_Os04g06660.1|13104.m00586|cDNA[ retrotransposon protein, putative, Ty3-gypsy subclass]~~LOC_Os05g17130.1|13105.m01808|cDNA[ retrotransposon protein, putative, Ty3-gypsy subclass]~~LOC_Os05g51790.1|13105.m05600|cDNA[ RecF/RecN/S…
osa-miR1861e	0
osa-miR1861f	2	LOC_Os08g26510.1|13108.m02727|cDNA[ retrotransposon protein, putative, unclassified]~~LOC_Os09g27150.1|13109.m02638|cDNA[ protein kinase domain containing protein]
osa-miR1861g	2	LOC_Os09g33900.1|13109.m03388|cDNA[ FAD dependent oxidoreductase domain containing protein, expressed]~~LOC_Os09g33900.2|13109.m03389|cDNA[ FAD dependent oxidoreductase domain containing protein, expressed]
osa-miR1861h	3	LOC_Os05g51790.1|13105.m05600|cDNA[ RecF/RecN/SMC N terminal domain containing protein, expressed]~~LOC_Os05g51790.2|13105.m05601|cDNA[ RecF/RecN/SMC N terminal domain containing protein, expressed]~~LOC_Os11g24290.1|13111.m02315|cDNA[ OsSCP51 - Putative Serine Carboxypeptidase homologue]
osa-miR1861i	2	LOC_Os08g26510.1|13108.m02727|cDNA[ retrotransposon protein, putative, unclassified]~~LOC_Os09g27150.1|13109.m02638|cDNA[ protein kinase domain containing protein]
osa-miR1861j	3	LOC_Os05g51790.1|13105.m05600|cDNA[ RecF/RecN/SMC N terminal domain containing protein, expressed]~~LOC_Os05g51790.2|13105.m05601|cDNA[ RecF/RecN/SMC N terminal domain containing protein, expressed]~~LOC_Os11g24290.1|13111.m02315|cDNA[ OsSCP51 - Putative Serine Carboxypeptidase homologue]
osa-miR1861k	0
osa-miR1861l	2	LOC_Os08g26510.1|13108.m02727|cDNA[ retrotransposon protein, putative, unclassified]~~LOC_Os09g27150.1|13109.m02638|cDNA[ protein kinase domain containing protein]
osa-miR1861m	0
osa-miR1862a	10	LOC_Os01g51800.1|13101.m05410|cDNA[ expressed protein]~~LOC_Os02g37694.1|13102.m04124|cDNA[ expressed protein]~~LOC_Os05g12400.1|13105.m01348|cDNA[ BURP domain containing protein, expressed]~~LOC_Os06g30280.1|13106.m03126|cDNA[ expressed protein]~~LOC_Os06g37610.1|13106.m03894|cDNA[ Cyclopropane-fatty-acyl-phospholipid synthase, putative, expressed]~~LOC_Os06g37610.2|13106.m10483|cDNA[ Cyclopropa…
osa-miR1862b	10	LOC_Os01g51800.1|13101.m05410|cDNA[ expressed protein]~~LOC_Os02g37694.1|13102.m04124|cDNA[ expressed protein]~~LOC_Os05g12400.1|13105.m01348|cDNA[ BURP domain containing protein, expressed]~~LOC_Os06g30280.1|13106.m03126|cDNA[ expressed protein]~~LOC_Os06g37610.1|13106.m03894|cDNA[ Cyclopropane-fatty-acyl-phospholipid synthase, putative, expressed]~~LOC_Os06g37610.2|13106.m10483|cDNA[ Cyclopropa…
osa-miR1862c	10	LOC_Os01g51800.1|13101.m05410|cDNA[ expressed protein]~~LOC_Os02g37694.1|13102.m04124|cDNA[ expressed protein]~~LOC_Os05g12400.1|13105.m01348|cDNA[ BURP domain containing protein, expressed]~~LOC_Os06g30280.1|13106.m03126|cDNA[ expressed protein]~~LOC_Os06g37610.1|13106.m03894|cDNA[ Cyclopropane-fatty-acyl-phospholipid synthase, putative, expressed]~~LOC_Os06g37610.2|13106.m10483|cDNA[ Cyclopropa…
osa-miR1862d	11	LOC_Os01g51800.1|13101.m05410|cDNA[ expressed protein]~~LOC_Os02g30730.1|13102.m03358|cDNA[ SART-1 family protein, putative, expressed]~~LOC_Os02g30730.2|13102.m03359|cDNA[ SART-1 family protein, putative, expressed]~~LOC_Os02g58100.1|13102.m06726|cDNA[ expressed protein]~~LOC_Os04g31120.1|13104.m02964|cDNA[ OsFBK14 - F-box domain and kelch repeat containing protein, expressed]~~LOC_Os04g31120.2|…
osa-miR1862e	13	LOC_Os02g30730.1|13102.m03358|cDNA[ SART-1 family protein, putative, expressed]~~LOC_Os02g30730.2|13102.m03359|cDNA[ SART-1 family protein, putative, expressed]~~LOC_Os02g58100.1|13102.m06726|cDNA[ expressed protein]~~LOC_Os03g51230.1|13103.m05569|cDNA[ SNF2 family N-terminal domain containing protein, expressed]~~LOC_Os03g51230.2|13103.m05570|cDNA[ SNF2 family N-terminal domain containing protei…
osa-miR1863	1	LOC_Os05g13804.1|13105.m01447|cDNA[ expressed protein]
osa-miR1863c	0
osa-miR1864	0
osa-miR1866-3p	4	LOC_Os04g32550.1|13104.m03118|cDNA[ defender against cell death 1, putative, expressed]~~LOC_Os11g17504.1|13111.m01774|cDNA[ retrotransposon protein, putative, Ty1-copia subclass, expressed]~~LOC_Os11g17504.2|13111.m09222|cDNA[ retrotransposon protein, putative, Ty1-copia subclass, expressed]~~LOC_Os11g42230.1|13111.m04195|cDNA[ OsFBX430 - F-box domain containing protein, expressed]
osa-miR1866-5p	0
osa-miR1867	2	LOC_Os04g44354.4|13104.m04420|cDNA[ UDP-glucoronosyl and UDP-glucosyl transferase domain containing protein, expressed]~~LOC_Os10g30550.1|13110.m02631|cDNA[ tRNA methyltransferase, putative, expressed]
osa-miR1868	0
osa-miR1870	0
osa-miR1871	0
osa-miR1873	1	LOC_Os05g01790.1|13105.m00125|cDNA[ expressed protein]
osa-miR1874-3p	0
osa-miR1875	0
osa-miR1877	0
osa-miR1879	1	LOC_Os05g28110.1|13105.m02892|cDNA[ retrotransposon protein, putative, unclassified]
osa-miR1880	0
osa-miR1881	0
osa-miR1883a	1	LOC_Os12g15260.1|13112.m01611|cDNA[ hypothetical protein]
osa-miR1883b	1	LOC_Os12g15260.1|13112.m01611|cDNA[ hypothetical protein]
osa-miR1884b	22	LOC_Os01g59720.1|13101.m06350|cDNA[ expressed protein]~~LOC_Os01g64520.1|13101.m06943|cDNA[ uricase, putative, expressed]~~LOC_Os01g64520.2|13101.m06944|cDNA[ uricase, putative, expressed]~~LOC_Os01g72120.1|13101.m07857|cDNA[ glutathione S-transferase, putative, expressed]~~LOC_Os01g73250.1|13101.m07995|cDNA[ abscisic stress-ripening, putative, expressed]~~LOC_Os02g22610.1|13102.m02541|cDNA[ tran…
osa-miR2055	9	LOC_Os01g65080.1|13101.m07024|cDNA[ ZOS1-18 - C2H2 zinc finger protein, expressed]~~LOC_Os01g65080.2|13101.m07026|cDNA[ ZOS1-18 - C2H2 zinc finger protein, expressed]~~LOC_Os01g65080.3|13101.m07025|cDNA[ ZOS1-18 - C2H2 zinc finger protein, expressed]~~LOC_Os01g65080.4|13101.m15104|cDNA[ ZOS1-18 - C2H2 zinc finger protein, expressed]~~LOC_Os06g28980.1|13106.m02990|cDNA[ retrotransposon protein, pu…
osa-miR2862	10	LOC_Os02g13730.1|13102.m01527|cDNA[ retrotransposon protein, putative, unclassified]~~LOC_Os02g30230.1|13102.m03298|cDNA[ exo70 exocyst complex subunit domain containing protein, expressed]~~LOC_Os02g30230.2|13102.m03300|cDNA[ exo70 exocyst complex subunit domain containing protein, expressed]~~LOC_Os02g30230.3|13102.m03299|cDNA[ exo70 exocyst complex subunit domain containing protein, expressed]…
osa-miR2873b	13	LOC_Os02g03220.1|13102.m00300|cDNA[ protein binding protein, putative, expressed]~~LOC_Os03g35580.1|13103.m03910|cDNA[ retrotransposon protein, putative, unclassified]~~LOC_Os03g49420.1|13103.m05348|cDNA[ HEAT repeat family protein, putative, expressed]~~LOC_Os03g49420.2|13103.m05351|cDNA[ HEAT repeat family protein, putative, expressed]~~LOC_Os04g52640.1|13104.m05400|cDNA[ SHR5-receptor-like kin…
osa-miR319a	20	LOC_Os01g11430.1|13101.m01229|cDNA[ expressed protein]~~LOC_Os01g12700.1|13101.m01382|cDNA[ MYB family transcription factor, putative]~~LOC_Os01g46984.1|13101.m04836|cDNA[ expressed protein]~~LOC_Os01g59660.1|13101.m06342|cDNA[ MYB family transcription factor, putative, expressed]~~LOC_Os01g59660.2|13101.m06343|cDNA[ MYB family transcription factor, putative, expressed]~~LOC_Os01g59660.3|13101.m0…
osa-miR319b	20	LOC_Os01g11430.1|13101.m01229|cDNA[ expressed protein]~~LOC_Os01g12700.1|13101.m01382|cDNA[ MYB family transcription factor, putative]~~LOC_Os01g46984.1|13101.m04836|cDNA[ expressed protein]~~LOC_Os01g59660.1|13101.m06342|cDNA[ MYB family transcription factor, putative, expressed]~~LOC_Os01g59660.2|13101.m06343|cDNA[ MYB family transcription factor, putative, expressed]~~LOC_Os01g59660.3|13101.m0…
osa-miR390	22	LOC_Os01g12790.1|13101.m01393|cDNA[ receptor protein kinase, putative]~~LOC_Os01g33110.1|13101.m03343|cDNA[ receptor-like protein kinase 5 precursor, putative, expressed]~~LOC_Os01g38100.1|13101.m03885|cDNA[ expressed protein]~~LOC_Os01g68870.1|13101.m07509|cDNA[ leucine-rich repeat receptor protein kinase EXS precursor, putative, expressed]~~LOC_Os01g68870.2|13101.m07510|cDNA[ leucine-rich repea…
osa-miR393b	6	LOC_Os01g53280.1|13101.m05580|cDNA[ 50S ribosomal protein L20, putative, expressed]~~LOC_Os01g53280.2|13101.m05581|cDNA[ 50S ribosomal protein L20, putative, expressed]~~LOC_Os04g32460.1|13104.m03107|cDNA[ OsFBL16 - F-box domain and LRR containing protein, expressed]~~LOC_Os04g32460.2|13104.m03108|cDNA[ OsFBL16 - F-box domain and LRR containing protein, expressed]~~LOC_Os04g58734.1|13104.m06181|c…
osa-miR396a	7	LOC_Os04g49430.1|13104.m05044|cDNA[ ZR1 protein, putative]~~LOC_Os04g54950.1|13104.m05690|cDNA[ hypothetical protein]~~LOC_Os06g28060.1|13106.m02893|cDNA[ ATP-binding region, ATPase-like domain containing protein, expressed]~~LOC_Os06g28060.2|13106.m02894|cDNA[ ATP-binding region, ATPase-like domain containing protein, expressed]~~LOC_Os08g09110.1|13108.m00955|cDNA[ NB-ARC domain containing prote…
osa-miR396b	7	LOC_Os04g49430.1|13104.m05044|cDNA[ ZR1 protein, putative]~~LOC_Os04g54950.1|13104.m05690|cDNA[ hypothetical protein]~~LOC_Os06g28060.1|13106.m02893|cDNA[ ATP-binding region, ATPase-like domain containing protein, expressed]~~LOC_Os06g28060.2|13106.m02894|cDNA[ ATP-binding region, ATPase-like domain containing protein, expressed]~~LOC_Os08g09110.1|13108.m00955|cDNA[ NB-ARC domain containing prote…
osa-miR396d	26	LOC_Os01g25330.1|13101.m02683|cDNA[ SAC9, putative, expressed]~~LOC_Os01g25330.2|13101.m02685|cDNA[ SAC9, putative, expressed]~~LOC_Os01g25330.3|13101.m02684|cDNA[ SAC9, putative, expressed]~~LOC_Os02g45570.1|13102.m05112|cDNA[ growth regulating factor protein, putative, expressed]~~LOC_Os02g45570.2|13102.m05113|cDNA[ growth regulating factor protein, putative, expressed]~~LOC_Os02g47280.1|13102.…
osa-miR396e	26	LOC_Os01g25330.1|13101.m02683|cDNA[ SAC9, putative, expressed]~~LOC_Os01g25330.2|13101.m02685|cDNA[ SAC9, putative, expressed]~~LOC_Os01g25330.3|13101.m02684|cDNA[ SAC9, putative, expressed]~~LOC_Os02g45570.1|13102.m05112|cDNA[ growth regulating factor protein, putative, expressed]~~LOC_Os02g45570.2|13102.m05113|cDNA[ growth regulating factor protein, putative, expressed]~~LOC_Os02g47280.1|13102.…
osa-miR396f	22	LOC_Os01g36880.1|13101.m03738|cDNA[ hypothetical protein]~~LOC_Os02g45570.1|13102.m05112|cDNA[ growth regulating factor protein, putative, expressed]~~LOC_Os02g45570.2|13102.m05113|cDNA[ growth regulating factor protein, putative, expressed]~~LOC_Os02g47280.1|13102.m05321|cDNA[ growth-regulating factor, putative, expressed]~~LOC_Os02g47280.2|13102.m05320|cDNA[ growth-regulating factor, putative, …
osa-miR397a	16	LOC_Os01g44330.1|13101.m04596|cDNA[ laccase precursor protein, putative, expressed]~~LOC_Os01g62480.1|13101.m06695|cDNA[ laccase precursor protein, putative, expressed]~~LOC_Os01g62490.1|13101.m06696|cDNA[ laccase precursor protein, putative, expressed]~~LOC_Os01g63200.1|13101.m06780|cDNA[ laccase precursor protein, putative, expressed]~~LOC_Os02g01326.1|13102.m00049|cDNA[ auxin-induced protein 5…
osa-miR397b	12	LOC_Os01g44330.1|13101.m04596|cDNA[ laccase precursor protein, putative, expressed]~~LOC_Os01g62490.1|13101.m06696|cDNA[ laccase precursor protein, putative, expressed]~~LOC_Os01g63180.1|13101.m06776|cDNA[ laccase-6 precursor, putative, expressed]~~LOC_Os01g63200.1|13101.m06780|cDNA[ laccase precursor protein, putative, expressed]~~LOC_Os03g16610.1|13103.m01973|cDNA[ laccase precursor protein, pu…
osa-miR399d	12	LOC_Os02g12480.6|13102.m01357|cDNA[ expressed protein]~~LOC_Os02g17910.1|13102.m01999|cDNA[ CK1_CaseinKinase_1.4 - CK1 includes the casein kinase 1 kinases, expressed]~~LOC_Os04g06810.1|13104.m00599|cDNA[ expressed protein]~~LOC_Os04g55230.1|13104.m05723|cDNA[ tetratricopeptide repeat domain containing protein, putative, expressed]~~LOC_Os05g48390.1|13105.m05146|cDNA[ ubiquitin conjugating enzyme…
osa-miR408	51	LOC_Os01g01400.1|13101.m00058|cDNA[ expressed protein]~~LOC_Os01g03530.1|13101.m00303|cDNA[ multicopper oxidase domain containing protein, expressed]~~LOC_Os01g03530.2|13101.m00304|cDNA[ multicopper oxidase domain containing protein, expressed]~~LOC_Os01g34890.1|13101.m03524|cDNA[ GLUCAN SYNTHASE-LIKE protein, putative]~~LOC_Os01g53880.1|13101.m05653|cDNA[ OsIAA6 - Auxin-responsive Aux/IAA gene f…
osa-miR439a	14	LOC_Os01g26340.1|13101.m02785|cDNA[ dirigent, putative]~~LOC_Os01g39720.1|13101.m04056|cDNA[ retrotransposon protein, putative, unclassified]~~LOC_Os01g63170.1|13101.m06775|cDNA[ transposon protein, putative, unclassified]~~LOC_Os02g30670.1|13102.m03353|cDNA[ hypothetical protein]~~LOC_Os02g30670.1|13102.m03353|cDNA[ hypothetical protein]~~LOC_Os03g45130.1|13103.m04862|cDNA[ hypothetical protein]…
osa-miR439c	14	LOC_Os01g26340.1|13101.m02785|cDNA[ dirigent, putative]~~LOC_Os01g39720.1|13101.m04056|cDNA[ retrotransposon protein, putative, unclassified]~~LOC_Os01g63170.1|13101.m06775|cDNA[ transposon protein, putative, unclassified]~~LOC_Os02g30670.1|13102.m03353|cDNA[ hypothetical protein]~~LOC_Os02g30670.1|13102.m03353|cDNA[ hypothetical protein]~~LOC_Os03g45130.1|13103.m04862|cDNA[ hypothetical protein]…
osa-miR439d	14	LOC_Os01g26340.1|13101.m02785|cDNA[ dirigent, putative]~~LOC_Os01g39720.1|13101.m04056|cDNA[ retrotransposon protein, putative, unclassified]~~LOC_Os01g63170.1|13101.m06775|cDNA[ transposon protein, putative, unclassified]~~LOC_Os02g30670.1|13102.m03353|cDNA[ hypothetical protein]~~LOC_Os02g30670.1|13102.m03353|cDNA[ hypothetical protein]~~LOC_Os03g45130.1|13103.m04862|cDNA[ hypothetical protein]…
osa-miR439e	14	LOC_Os01g26340.1|13101.m02785|cDNA[ dirigent, putative]~~LOC_Os01g39720.1|13101.m04056|cDNA[ retrotransposon protein, putative, unclassified]~~LOC_Os01g63170.1|13101.m06775|cDNA[ transposon protein, putative, unclassified]~~LOC_Os02g30670.1|13102.m03353|cDNA[ hypothetical protein]~~LOC_Os02g30670.1|13102.m03353|cDNA[ hypothetical protein]~~LOC_Os03g45130.1|13103.m04862|cDNA[ hypothetical protein]…
osa-miR439f	14	LOC_Os01g26340.1|13101.m02785|cDNA[ dirigent, putative]~~LOC_Os01g39720.1|13101.m04056|cDNA[ retrotransposon protein, putative, unclassified]~~LOC_Os01g63170.1|13101.m06775|cDNA[ transposon protein, putative, unclassified]~~LOC_Os02g30670.1|13102.m03353|cDNA[ hypothetical protein]~~LOC_Os02g30670.1|13102.m03353|cDNA[ hypothetical protein]~~LOC_Os03g45130.1|13103.m04862|cDNA[ hypothetical protein]…
osa-miR439g	14	LOC_Os01g26340.1|13101.m02785|cDNA[ dirigent, putative]~~LOC_Os01g39720.1|13101.m04056|cDNA[ retrotransposon protein, putative, unclassified]~~LOC_Os01g63170.1|13101.m06775|cDNA[ transposon protein, putative, unclassified]~~LOC_Os02g30670.1|13102.m03353|cDNA[ hypothetical protein]~~LOC_Os02g30670.1|13102.m03353|cDNA[ hypothetical protein]~~LOC_Os03g45130.1|13103.m04862|cDNA[ hypothetical protein]…
osa-miR439h	14	LOC_Os01g26340.1|13101.m02785|cDNA[ dirigent, putative]~~LOC_Os01g39720.1|13101.m04056|cDNA[ retrotransposon protein, putative, unclassified]~~LOC_Os01g63170.1|13101.m06775|cDNA[ transposon protein, putative, unclassified]~~LOC_Os02g30670.1|13102.m03353|cDNA[ hypothetical protein]~~LOC_Os02g30670.1|13102.m03353|cDNA[ hypothetical protein]~~LOC_Os03g45130.1|13103.m04862|cDNA[ hypothetical protein]…
osa-miR439i	14	LOC_Os01g26340.1|13101.m02785|cDNA[ dirigent, putative]~~LOC_Os01g39720.1|13101.m04056|cDNA[ retrotransposon protein, putative, unclassified]~~LOC_Os01g63170.1|13101.m06775|cDNA[ transposon protein, putative, unclassified]~~LOC_Os02g30670.1|13102.m03353|cDNA[ hypothetical protein]~~LOC_Os02g30670.1|13102.m03353|cDNA[ hypothetical protein]~~LOC_Os03g45130.1|13103.m04862|cDNA[ hypothetical protein]…
osa-miR444a.1	24	LOC_Os01g05100.1|13101.m00484|cDNA[ expressed protein]~~LOC_Os01g43420.1|13101.m04486|cDNA[ expressed protein]~~LOC_Os02g17500.1|13102.m01955|cDNA[ transporter family protein, putative, expressed]~~LOC_Os02g17500.2|13102.m01957|cDNA[ transporter family protein, putative, expressed]~~LOC_Os02g17500.3|13102.m01956|cDNA[ transporter family protein, putative, expressed]~~LOC_Os02g36924.1|13102.m04037…
osa-miR444a.2	28	LOC_Os01g44990.1|13101.m04610|cDNA[ ercc6 protein, putative, expressed]~~LOC_Os02g36924.1|13102.m04037|cDNA[ OsMADS27 - MADS-box family gene with MIKCc type-box, expressed]~~LOC_Os02g49840.1|13102.m05658|cDNA[ OsMADS57 - MADS-box family gene with MIKCc type-box, expressed]~~LOC_Os02g49840.2|13102.m05659|cDNA[ OsMADS57 - MADS-box family gene with MIKCc type-box, expressed]~~LOC_Os02g49840.3|13102.…
osa-miR444b.1	17	LOC_Os02g26470.1|13102.m02866|cDNA[ expressed protein]~~LOC_Os02g36924.1|13102.m04037|cDNA[ OsMADS27 - MADS-box family gene with MIKCc type-box, expressed]~~LOC_Os02g49840.1|13102.m05658|cDNA[ OsMADS57 - MADS-box family gene with MIKCc type-box, expressed]~~LOC_Os02g49840.2|13102.m05659|cDNA[ OsMADS57 - MADS-box family gene with MIKCc type-box, expressed]~~LOC_Os02g49840.3|13102.m05660|cDNA[ OsMA…
osa-miR444b.2	26	LOC_Os01g44990.1|13101.m04610|cDNA[ ercc6 protein, putative, expressed]~~LOC_Os02g34080.1|13102.m03695|cDNA[ myosin, putative, expressed]~~LOC_Os02g36924.1|13102.m04037|cDNA[ OsMADS27 - MADS-box family gene with MIKCc type-box, expressed]~~LOC_Os02g49840.1|13102.m05658|cDNA[ OsMADS57 - MADS-box family gene with MIKCc type-box, expressed]~~LOC_Os02g49840.2|13102.m05659|cDNA[ OsMADS57 - MADS-box fa…
osa-miR444c.1	17	LOC_Os02g26470.1|13102.m02866|cDNA[ expressed protein]~~LOC_Os02g36924.1|13102.m04037|cDNA[ OsMADS27 - MADS-box family gene with MIKCc type-box, expressed]~~LOC_Os02g49840.1|13102.m05658|cDNA[ OsMADS57 - MADS-box family gene with MIKCc type-box, expressed]~~LOC_Os02g49840.2|13102.m05659|cDNA[ OsMADS57 - MADS-box family gene with MIKCc type-box, expressed]~~LOC_Os02g49840.3|13102.m05660|cDNA[ OsMA…
osa-miR444c.2	26	LOC_Os01g44990.1|13101.m04610|cDNA[ ercc6 protein, putative, expressed]~~LOC_Os02g34080.1|13102.m03695|cDNA[ myosin, putative, expressed]~~LOC_Os02g36924.1|13102.m04037|cDNA[ OsMADS27 - MADS-box family gene with MIKCc type-box, expressed]~~LOC_Os02g49840.1|13102.m05658|cDNA[ OsMADS57 - MADS-box family gene with MIKCc type-box, expressed]~~LOC_Os02g49840.2|13102.m05659|cDNA[ OsMADS57 - MADS-box fa…
osa-miR444d.1	24	LOC_Os01g05100.1|13101.m00484|cDNA[ expressed protein]~~LOC_Os01g43420.1|13101.m04486|cDNA[ expressed protein]~~LOC_Os02g17500.1|13102.m01955|cDNA[ transporter family protein, putative, expressed]~~LOC_Os02g17500.2|13102.m01957|cDNA[ transporter family protein, putative, expressed]~~LOC_Os02g17500.3|13102.m01956|cDNA[ transporter family protein, putative, expressed]~~LOC_Os02g36924.1|13102.m04037…
osa-miR444d.2	28	LOC_Os01g44990.1|13101.m04610|cDNA[ ercc6 protein, putative, expressed]~~LOC_Os02g36924.1|13102.m04037|cDNA[ OsMADS27 - MADS-box family gene with MIKCc type-box, expressed]~~LOC_Os02g49840.1|13102.m05658|cDNA[ OsMADS57 - MADS-box family gene with MIKCc type-box, expressed]~~LOC_Os02g49840.2|13102.m05659|cDNA[ OsMADS57 - MADS-box family gene with MIKCc type-box, expressed]~~LOC_Os02g49840.3|13102.…
osa-miR444e	28	LOC_Os01g44990.1|13101.m04610|cDNA[ ercc6 protein, putative, expressed]~~LOC_Os02g36924.1|13102.m04037|cDNA[ OsMADS27 - MADS-box family gene with MIKCc type-box, expressed]~~LOC_Os02g49840.1|13102.m05658|cDNA[ OsMADS57 - MADS-box family gene with MIKCc type-box, expressed]~~LOC_Os02g49840.2|13102.m05659|cDNA[ OsMADS57 - MADS-box family gene with MIKCc type-box, expressed]~~LOC_Os02g49840.3|13102.…
osa-miR528	22	LOC_Os01g62600.1|13101.m06707|cDNA[ laccase precursor protein, putative]~~LOC_Os02g02580.1|13102.m00202|cDNA[ expressed protein]~~LOC_Os03g03724.1|13103.m00371|cDNA[ expressed protein]~~LOC_Os03g03724.2|13103.m00372|cDNA[ expressed protein]~~LOC_Os03g08350.1|13103.m00957|cDNA[ ubiquitin carboxyl-terminal hydrolase, family 1, putative, expressed]~~LOC_Os03g31510.1|13103.m03602|cDNA[ cysteine prote…
osa-miR535	5	LOC_Os02g09080.1|13102.m00995|cDNA[ expressed protein]~~LOC_Os03g13380.1|13103.m01550|cDNA[ transmembrane 9 superfamily member, putative, expressed]~~LOC_Os03g14880.1|13103.m01738|cDNA[ expressed protein]~~LOC_Os04g33560.1|13104.m03248|cDNA[ expressed protein]~~LOC_Os12g44120.1|13112.m04659|cDNA[ transposon protein, putative, unclassified]
osa-miR806a	32	LOC_Os01g70190.1|13101.m07619|cDNA[ exostosin family domain containing protein, expressed]~~LOC_Os02g34950.1|13102.m03787|cDNA[ ATP binding protein, putative, expressed]~~LOC_Os02g43370.1|13102.m04816|cDNA[ transposon protein, putative, unclassified, expressed]~~LOC_Os02g57530.1|13102.m06645|cDNA[ ethylene receptor, putative, expressed]~~LOC_Os02g57530.2|13102.m06644|cDNA[ ethylene receptor, puta…
osa-miR806c	32	LOC_Os01g70190.1|13101.m07619|cDNA[ exostosin family domain containing protein, expressed]~~LOC_Os02g34950.1|13102.m03787|cDNA[ ATP binding protein, putative, expressed]~~LOC_Os02g43370.1|13102.m04816|cDNA[ transposon protein, putative, unclassified, expressed]~~LOC_Os02g57530.1|13102.m06645|cDNA[ ethylene receptor, putative, expressed]~~LOC_Os02g57530.2|13102.m06644|cDNA[ ethylene receptor, puta…
osa-miR806d	32	LOC_Os01g70190.1|13101.m07619|cDNA[ exostosin family domain containing protein, expressed]~~LOC_Os02g34950.1|13102.m03787|cDNA[ ATP binding protein, putative, expressed]~~LOC_Os02g43370.1|13102.m04816|cDNA[ transposon protein, putative, unclassified, expressed]~~LOC_Os02g57530.1|13102.m06645|cDNA[ ethylene receptor, putative, expressed]~~LOC_Os02g57530.2|13102.m06644|cDNA[ ethylene receptor, puta…
osa-miR806e	32	LOC_Os01g70190.1|13101.m07619|cDNA[ exostosin family domain containing protein, expressed]~~LOC_Os02g34950.1|13102.m03787|cDNA[ ATP binding protein, putative, expressed]~~LOC_Os02g43370.1|13102.m04816|cDNA[ transposon protein, putative, unclassified, expressed]~~LOC_Os02g57530.1|13102.m06645|cDNA[ ethylene receptor, putative, expressed]~~LOC_Os02g57530.2|13102.m06644|cDNA[ ethylene receptor, puta…
osa-miR806f	32	LOC_Os01g70190.1|13101.m07619|cDNA[ exostosin family domain containing protein, expressed]~~LOC_Os02g34950.1|13102.m03787|cDNA[ ATP binding protein, putative, expressed]~~LOC_Os02g43370.1|13102.m04816|cDNA[ transposon protein, putative, unclassified, expressed]~~LOC_Os02g57530.1|13102.m06645|cDNA[ ethylene receptor, putative, expressed]~~LOC_Os02g57530.2|13102.m06644|cDNA[ ethylene receptor, puta…
osa-miR806g	32	LOC_Os01g70190.1|13101.m07619|cDNA[ exostosin family domain containing protein, expressed]~~LOC_Os02g34950.1|13102.m03787|cDNA[ ATP binding protein, putative, expressed]~~LOC_Os02g43370.1|13102.m04816|cDNA[ transposon protein, putative, unclassified, expressed]~~LOC_Os02g57530.1|13102.m06645|cDNA[ ethylene receptor, putative, expressed]~~LOC_Os02g57530.2|13102.m06644|cDNA[ ethylene receptor, puta…
osa-miR806h	32	LOC_Os01g70190.1|13101.m07619|cDNA[ exostosin family domain containing protein, expressed]~~LOC_Os02g34950.1|13102.m03787|cDNA[ ATP binding protein, putative, expressed]~~LOC_Os02g43370.1|13102.m04816|cDNA[ transposon protein, putative, unclassified, expressed]~~LOC_Os02g57530.1|13102.m06645|cDNA[ ethylene receptor, putative, expressed]~~LOC_Os02g57530.2|13102.m06644|cDNA[ ethylene receptor, puta…
osa-miR812f	2	LOC_Os02g07960.4|13102.m00917|cDNA[ STRUBBELIG-RECEPTOR FAMILY 3 precursor, putative, expressed]~~LOC_Os06g50146.1|13106.m05387|cDNA[ calcium-dependent protein kinase CPK1 adapter protein 2, putative, expressed]
osa-miR812g	6	LOC_Os02g07960.2|13102.m00914|cDNA[ STRUBBELIG-RECEPTOR FAMILY 3 precursor, putative, expressed]~~LOC_Os02g07960.3|13102.m00916|cDNA[ STRUBBELIG-RECEPTOR FAMILY 3 precursor, putative, expressed]~~LOC_Os02g07960.4|13102.m00917|cDNA[ STRUBBELIG-RECEPTOR FAMILY 3 precursor, putative, expressed]~~LOC_Os02g07960.4|13102.m00917|cDNA[ STRUBBELIG-RECEPTOR FAMILY 3 precursor, putative, expressed]~~LOC_Os0…
osa-miR812h	6	LOC_Os02g07960.2|13102.m00914|cDNA[ STRUBBELIG-RECEPTOR FAMILY 3 precursor, putative, expressed]~~LOC_Os02g07960.3|13102.m00916|cDNA[ STRUBBELIG-RECEPTOR FAMILY 3 precursor, putative, expressed]~~LOC_Os02g07960.4|13102.m00917|cDNA[ STRUBBELIG-RECEPTOR FAMILY 3 precursor, putative, expressed]~~LOC_Os02g07960.4|13102.m00917|cDNA[ STRUBBELIG-RECEPTOR FAMILY 3 precursor, putative, expressed]~~LOC_Os0…
osa-miR812i	6	LOC_Os02g07960.2|13102.m00914|cDNA[ STRUBBELIG-RECEPTOR FAMILY 3 precursor, putative, expressed]~~LOC_Os02g07960.3|13102.m00916|cDNA[ STRUBBELIG-RECEPTOR FAMILY 3 precursor, putative, expressed]~~LOC_Os02g07960.4|13102.m00917|cDNA[ STRUBBELIG-RECEPTOR FAMILY 3 precursor, putative, expressed]~~LOC_Os02g07960.4|13102.m00917|cDNA[ STRUBBELIG-RECEPTOR FAMILY 3 precursor, putative, expressed]~~LOC_Os0…
osa-miR812j	6	LOC_Os02g07960.2|13102.m00914|cDNA[ STRUBBELIG-RECEPTOR FAMILY 3 precursor, putative, expressed]~~LOC_Os02g07960.3|13102.m00916|cDNA[ STRUBBELIG-RECEPTOR FAMILY 3 precursor, putative, expressed]~~LOC_Os02g07960.4|13102.m00917|cDNA[ STRUBBELIG-RECEPTOR FAMILY 3 precursor, putative, expressed]~~LOC_Os02g07960.4|13102.m00917|cDNA[ STRUBBELIG-RECEPTOR FAMILY 3 precursor, putative, expressed]~~LOC_Os0…
osa-miR812n-3p	2	LOC_Os02g07960.4|13102.m00917|cDNA[ STRUBBELIG-RECEPTOR FAMILY 3 precursor, putative, expressed]~~LOC_Os04g54560.1|13104.m05644|cDNA[ transferase family protein, putative, expressed]
osa-miR815b	20	LOC_Os01g34990.1|13101.m03535|cDNA[ conserved hypothetical protein]~~LOC_Os01g65450.1|13101.m07070|cDNA[ ubiquitin-like domain-containing CTD phosphatase 1, putative, expressed]~~LOC_Os01g65450.2|13101.m07071|cDNA[ ubiquitin-like domain-containing CTD phosphatase 1, putative, expressed]~~LOC_Os02g44550.1|13102.m04980|cDNA[ NADP-dependent malic enzyme, putative, expressed]~~LOC_Os03g06760.2|13103.…
osa-miR815c	20	LOC_Os01g34990.1|13101.m03535|cDNA[ conserved hypothetical protein]~~LOC_Os01g65450.1|13101.m07070|cDNA[ ubiquitin-like domain-containing CTD phosphatase 1, putative, expressed]~~LOC_Os01g65450.2|13101.m07071|cDNA[ ubiquitin-like domain-containing CTD phosphatase 1, putative, expressed]~~LOC_Os02g44550.1|13102.m04980|cDNA[ NADP-dependent malic enzyme, putative, expressed]~~LOC_Os03g06760.2|13103.…
osa-miR818d	73	LOC_Os01g01720.1|13101.m00100|cDNA[ pex14, putative, expressed]~~LOC_Os01g01720.2|13101.m00101|cDNA[ pex14, putative, expressed]~~LOC_Os01g07570.1|13101.m00771|cDNA[ carboxyl-terminal proteinase, putative, expressed]~~LOC_Os01g10580.1|13101.m01143|cDNA[ B-box zinc finger family protein, putative, expressed]~~LOC_Os01g12820.1|13101.m01400|cDNA[ harpin-induced protein, putative, expressed]~~LOC_Os0…
osa-miR820a	29	LOC_Os01g48446.1|13101.m05029|cDNA[ no apical meristem protein, putative, expressed]~~LOC_Os02g10060.1|13102.m01111|cDNA[ SWIRM domain containing protein, expressed]~~LOC_Os02g39920.1|13102.m04434|cDNA[ AT hook motif family protein, expressed]~~LOC_Os02g45590.1|13102.m05115|cDNA[ PPR repeat domain containing protein, putative, expressed]~~LOC_Os02g50300.1|13102.m05708|cDNA[ expressed protein]~~LO…
osa-miR820b	29	LOC_Os01g48446.1|13101.m05029|cDNA[ no apical meristem protein, putative, expressed]~~LOC_Os02g10060.1|13102.m01111|cDNA[ SWIRM domain containing protein, expressed]~~LOC_Os02g39920.1|13102.m04434|cDNA[ AT hook motif family protein, expressed]~~LOC_Os02g45590.1|13102.m05115|cDNA[ PPR repeat domain containing protein, putative, expressed]~~LOC_Os02g50300.1|13102.m05708|cDNA[ expressed protein]~~LO…
osa-miR820c	29	LOC_Os01g48446.1|13101.m05029|cDNA[ no apical meristem protein, putative, expressed]~~LOC_Os02g10060.1|13102.m01111|cDNA[ SWIRM domain containing protein, expressed]~~LOC_Os02g39920.1|13102.m04434|cDNA[ AT hook motif family protein, expressed]~~LOC_Os02g45590.1|13102.m05115|cDNA[ PPR repeat domain containing protein, putative, expressed]~~LOC_Os02g50300.1|13102.m05708|cDNA[ expressed protein]~~LO…
osa-miR827a	4	LOC_Os02g45520.1|13102.m05106|cDNA[ uncharacterized membrane protein, putative, expressed]~~LOC_Os04g48390.1|13104.m04925|cDNA[ uncharacterized membrane protein, putative, expressed]~~LOC_Os07g13560.1|13107.m01412|cDNA[ retrotransposon protein, putative, unclassified]~~LOC_Os08g20492.1|13108.m02135|cDNA[ OsFBX285 - F-box domain containing protein]
osa-miR827b	4	LOC_Os02g45520.1|13102.m05106|cDNA[ uncharacterized membrane protein, putative, expressed]~~LOC_Os04g48390.1|13104.m04925|cDNA[ uncharacterized membrane protein, putative, expressed]~~LOC_Os07g13560.1|13107.m01412|cDNA[ retrotransposon protein, putative, unclassified]~~LOC_Os08g20492.1|13108.m02135|cDNA[ OsFBX285 - F-box domain containing protein]
	2879
