# Supplementary material for: Characterization and Expression Patterns of microRNAs Involved in Rice Grain Filling
Source: PLoS One. 2013 Jan 24;8(1):e54148. doi: 10.1371/journal.pone.0054148 (PMC3554753; doi:10.1371/journal.pone.0054148)
Supplement: Table S7 — KEGG pathway analyses of predicted miRNA targets. (XLSX) [file pone.0054148.s010.xlsx]

## Sheet: Table S7
Table S7. KEGG pathway analyses of predicted miRNA targets.
KO	Pathway	miRNA	Target gene	Target gene description
ko00010	Glycolysis / Gluconeogenesis	osa-miR169a	LOC_Os01g62420	triosephosphate isomerase, cytosolic, putative, expressed
		osa-miR1858a	LOC_Os07g22720	2-oxo acid dehydrogenases acyltransferase domain containing protein, expressed
		osa-miR1858b	LOC_Os07g22720	2-oxo acid dehydrogenases acyltransferase domain containing protein, expressed
		osa-miR1867	LOC_Os10g30550	tRNA methyltransferase, putative, expressed
		osa-miR818d	LOC_Os10g42100	pyruvate kinase, putative, expressed
ko00020	Citrate cycle (TCA cycle)	osa-miR169a	LOC_Os01g62420	triosephosphate isomerase, cytosolic, putative, expressed
		osa-miR444a.1	LOC_Os03g56280	lactate/malate dehydrogenase, putative, expressed
		osa-miR444a.2	LOC_Os03g56280	lactate/malate dehydrogenase, putative, expressed
		osa-miR444d.1	LOC_Os03g56280	lactate/malate dehydrogenase, putative, expressed
		osa-miR444d.2	LOC_Os03g56280	lactate/malate dehydrogenase, putative, expressed
		osa-miR444e	LOC_Os03g56280	lactate/malate dehydrogenase, putative, expressed
		osa-miR1858a	LOC_Os07g22720	2-oxo acid dehydrogenases acyltransferase domain containing protein, expressed
		osa-miR1858b	LOC_Os07g22720	2-oxo acid dehydrogenases acyltransferase domain containing protein, expressed
		osa-miR1867	LOC_Os10g30550	tRNA methyltransferase, putative, expressed
		osa-miR818d	LOC_Os10g42100	pyruvate kinase, putative, expressed
ko00030	Pentose phosphate pathway	osa-miR169a	LOC_Os01g62420	triosephosphate isomerase, cytosolic, putative, expressed
		osa-miR444a.1	LOC_Os03g56280	lactate/malate dehydrogenase, putative, expressed
		osa-miR444a.2	LOC_Os03g56280	lactate/malate dehydrogenase, putative, expressed
		osa-miR444d.1	LOC_Os03g56280	lactate/malate dehydrogenase, putative, expressed
		osa-miR444d.2	LOC_Os03g56280	lactate/malate dehydrogenase, putative, expressed
		osa-miR444e	LOC_Os03g56280	lactate/malate dehydrogenase, putative, expressed
		osa-miR1858a	LOC_Os07g22720	2-oxo acid dehydrogenases acyltransferase domain containing protein, expressed
		osa-miR1858b	LOC_Os07g22720	2-oxo acid dehydrogenases acyltransferase domain containing protein, expressed
		osa-miR1867	LOC_Os10g30550	tRNA methyltransferase, putative, expressed
		osa-miR818d	LOC_Os10g42100	pyruvate kinase, putative, expressed
ko00040	Pentose and glucuronate interconversions	osa-miR169a	LOC_Os01g62420	triosephosphate isomerase, cytosolic, putative, expressed
		osa-miR1858a	LOC_Os01g65790	pectinesterase, putative, expressed
		osa-miR1858b	LOC_Os01g65790	pectinesterase, putative, expressed
		osa-miR444a.1	LOC_Os03g56280	lactate/malate dehydrogenase, putative, expressed
		osa-miR444a.2	LOC_Os03g56280	lactate/malate dehydrogenase, putative, expressed
		osa-miR444d.1	LOC_Os03g56280	lactate/malate dehydrogenase, putative, expressed
		osa-miR444d.2	LOC_Os03g56280	lactate/malate dehydrogenase, putative, expressed
		osa-miR444e	LOC_Os03g56280	lactate/malate dehydrogenase, putative, expressed
		osa-miR1858a	LOC_Os07g22720	2-oxo acid dehydrogenases acyltransferase domain containing protein, expressed
		osa-miR1858b	LOC_Os07g22720	2-oxo acid dehydrogenases acyltransferase domain containing protein, expressed
		osa-miR1867	LOC_Os10g30550	tRNA methyltransferase, putative, expressed
		osa-miR818d	LOC_Os10g42100	pyruvate kinase, putative, expressed
ko00051	Fructose and mannose metabolism	osa-miR169a	LOC_Os01g62420	triosephosphate isomerase, cytosolic, putative, expressed
		osa-miR1858a	LOC_Os01g65790	pectinesterase, putative, expressed
		osa-miR1858b	LOC_Os01g65790	pectinesterase, putative, expressed
		osa-miR444a.1	LOC_Os03g56280	lactate/malate dehydrogenase, putative, expressed
		osa-miR444a.2	LOC_Os03g56280	lactate/malate dehydrogenase, putative, expressed
		osa-miR444d.1	LOC_Os03g56280	lactate/malate dehydrogenase, putative, expressed
		osa-miR444d.2	LOC_Os03g56280	lactate/malate dehydrogenase, putative, expressed
		osa-miR444e	LOC_Os03g56280	lactate/malate dehydrogenase, putative, expressed
		osa-miR1858a	LOC_Os06g13810	pyrophosphate--fructose 6-phosphate 1-phosphotransferase subunit beta, putative, expressed
		osa-miR1858b	LOC_Os06g13810	pyrophosphate--fructose 6-phosphate 1-phosphotransferase subunit beta, putative, expressed
		osa-miR1858a	LOC_Os07g22720	2-oxo acid dehydrogenases acyltransferase domain containing protein, expressed
		osa-miR1858b	LOC_Os07g22720	2-oxo acid dehydrogenases acyltransferase domain containing protein, expressed
		osa-miR1867	LOC_Os10g30550	tRNA methyltransferase, putative, expressed
		osa-miR818d	LOC_Os10g42100	pyruvate kinase, putative, expressed
ko00052	Galactose metabolism	osa-miR169a	LOC_Os01g62420	triosephosphate isomerase, cytosolic, putative, expressed
		osa-miR1858a	LOC_Os01g65790	pectinesterase, putative, expressed
		osa-miR1858b	LOC_Os01g65790	pectinesterase, putative, expressed
		osa-miR820a	LOC_Os03g15020	beta-galactosidase precursor, putative, expressed
		osa-miR820b	LOC_Os03g15020	beta-galactosidase precursor, putative, expressed
		osa-miR820c	LOC_Os03g15020	beta-galactosidase precursor, putative, expressed
		osa-miR444a.1	LOC_Os03g56280	lactate/malate dehydrogenase, putative, expressed
		osa-miR444a.2	LOC_Os03g56280	lactate/malate dehydrogenase, putative, expressed
		osa-miR444d.1	LOC_Os03g56280	lactate/malate dehydrogenase, putative, expressed
		osa-miR444d.2	LOC_Os03g56280	lactate/malate dehydrogenase, putative, expressed
		osa-miR444e	LOC_Os03g56280	lactate/malate dehydrogenase, putative, expressed
		osa-miR408	LOC_Os04g45290	glycosyl hydrolases, putative, expressed
		osa-miR1858a	LOC_Os06g13810	pyrophosphate--fructose 6-phosphate 1-phosphotransferase subunit beta, putative, expressed
		osa-miR1858b	LOC_Os06g13810	pyrophosphate--fructose 6-phosphate 1-phosphotransferase subunit beta, putative, expressed
		osa-miR1858a	LOC_Os07g22720	2-oxo acid dehydrogenases acyltransferase domain containing protein, expressed
		osa-miR1858b	LOC_Os07g22720	2-oxo acid dehydrogenases acyltransferase domain containing protein, expressed
		osa-miR1867	LOC_Os10g30550	tRNA methyltransferase, putative, expressed
		osa-miR818d	LOC_Os10g42100	pyruvate kinase, putative, expressed
ko00053	Ascorbate and aldarate metabolism	osa-miR397a	LOC_Os01g44330	laccase precursor protein, putative, expressed
		osa-miR397b	LOC_Os01g44330	laccase precursor protein, putative, expressed
		osa-miR408	LOC_Os01g61160	laccase precursor protein, putative, expressed
		osa-miR169a	LOC_Os01g62420	triosephosphate isomerase, cytosolic, putative, expressed
		osa-miR397a	LOC_Os01g62480	laccase precursor protein, putative, expressed
		osa-miR397a	LOC_Os01g62490	laccase precursor protein, putative, expressed
		osa-miR397b	LOC_Os01g62490	laccase precursor protein, putative, expressed
		osa-miR528	LOC_Os01g62600	laccase precursor protein, putative
		osa-miR397b	LOC_Os01g63180	laccase-6 precursor, putative, expressed
		osa-miR397a	LOC_Os01g63200	laccase precursor protein, putative, expressed
		osa-miR397b	LOC_Os01g63200	laccase precursor protein, putative, expressed
		osa-miR1858a	LOC_Os01g65790	pectinesterase, putative, expressed
		osa-miR1858b	LOC_Os01g65790	pectinesterase, putative, expressed
		osa-miR820a	LOC_Os03g15020	beta-galactosidase precursor, putative, expressed
		osa-miR820b	LOC_Os03g15020	beta-galactosidase precursor, putative, expressed
		osa-miR820c	LOC_Os03g15020	beta-galactosidase precursor, putative, expressed
		osa-miR397a	LOC_Os03g16610	laccase precursor protein, putative, expressed
		osa-miR397b	LOC_Os03g16610	laccase precursor protein, putative, expressed
		osa-miR408	LOC_Os03g18640	laccase precursor protein, putative, expressed
		osa-miR444a.1	LOC_Os03g56280	lactate/malate dehydrogenase, putative, expressed
		osa-miR444a.2	LOC_Os03g56280	lactate/malate dehydrogenase, putative, expressed
		osa-miR444d.1	LOC_Os03g56280	lactate/malate dehydrogenase, putative, expressed
		osa-miR444d.2	LOC_Os03g56280	lactate/malate dehydrogenase, putative, expressed
		osa-miR444e	LOC_Os03g56280	lactate/malate dehydrogenase, putative, expressed
		osa-miR408	LOC_Os04g45290	glycosyl hydrolases, putative, expressed
		osa-miR397a	LOC_Os05g38390	laccase precursor protein, putative
		osa-miR397a	LOC_Os05g38410	laccase precursor protein, putative, expressed
		osa-miR397b	LOC_Os05g38410	laccase precursor protein, putative, expressed
		osa-miR397a	LOC_Os05g38420	laccase precursor protein, putative, expressed
		osa-miR397b	LOC_Os05g38420	laccase precursor protein, putative, expressed
		osa-miR820a	LOC_Os05g40740	monocopper oxidase, putative, expressed
		osa-miR820b	LOC_Os05g40740	monocopper oxidase, putative, expressed
		osa-miR820c	LOC_Os05g40740	monocopper oxidase, putative, expressed
		osa-miR1858a	LOC_Os06g13810	pyrophosphate--fructose 6-phosphate 1-phosphotransferase subunit beta, putative, expressed
		osa-miR1858b	LOC_Os06g13810	pyrophosphate--fructose 6-phosphate 1-phosphotransferase subunit beta, putative, expressed
		osa-miR528	LOC_Os06g37150	L-ascorbate oxidase precursor, putative, expressed
		osa-miR1858a	LOC_Os07g22720	2-oxo acid dehydrogenases acyltransferase domain containing protein, expressed
		osa-miR1858b	LOC_Os07g22720	2-oxo acid dehydrogenases acyltransferase domain containing protein, expressed
		osa-miR1858a	LOC_Os07g32660	monocopper oxidase, putative, expressed
		osa-miR1858b	LOC_Os07g32660	monocopper oxidase, putative, expressed
		osa-miR1858a	LOC_Os09g20090	L-ascorbate oxidase precursor, putative, expressed
		osa-miR1858b	LOC_Os09g20090	L-ascorbate oxidase precursor, putative, expressed
		osa-miR1867	LOC_Os10g30550	tRNA methyltransferase, putative, expressed
		osa-miR818d	LOC_Os10g42100	pyruvate kinase, putative, expressed
		osa-miR397a	LOC_Os11g48060	laccase-22 precursor, putative, expressed
		osa-miR397b	LOC_Os11g48060	laccase-22 precursor, putative, expressed
		osa-miR397b	LOC_Os12g15680	laccase precursor protein, putative, expressed
ko00061	Fatty acid biosynthesis	osa-miR397a	LOC_Os01g44330	laccase precursor protein, putative, expressed
		osa-miR397b	LOC_Os01g44330	laccase precursor protein, putative, expressed
		osa-miR408	LOC_Os01g61160	laccase precursor protein, putative, expressed
		osa-miR169a	LOC_Os01g62420	triosephosphate isomerase, cytosolic, putative, expressed
		osa-miR397a	LOC_Os01g62480	laccase precursor protein, putative, expressed
		osa-miR397a	LOC_Os01g62490	laccase precursor protein, putative, expressed
		osa-miR397b	LOC_Os01g62490	laccase precursor protein, putative, expressed
		osa-miR528	LOC_Os01g62600	laccase precursor protein, putative
		osa-miR397b	LOC_Os01g63180	laccase-6 precursor, putative, expressed
		osa-miR397a	LOC_Os01g63200	laccase precursor protein, putative, expressed
		osa-miR397b	LOC_Os01g63200	laccase precursor protein, putative, expressed
		osa-miR1858a	LOC_Os01g65790	pectinesterase, putative, expressed
		osa-miR1858b	LOC_Os01g65790	pectinesterase, putative, expressed
		osa-miR820a	LOC_Os03g15020	beta-galactosidase precursor, putative, expressed
		osa-miR820b	LOC_Os03g15020	beta-galactosidase precursor, putative, expressed
		osa-miR820c	LOC_Os03g15020	beta-galactosidase precursor, putative, expressed
		osa-miR397a	LOC_Os03g16610	laccase precursor protein, putative, expressed
		osa-miR397b	LOC_Os03g16610	laccase precursor protein, putative, expressed
		osa-miR408	LOC_Os03g18640	laccase precursor protein, putative, expressed
		osa-miR444a.1	LOC_Os03g56280	lactate/malate dehydrogenase, putative, expressed
		osa-miR444a.2	LOC_Os03g56280	lactate/malate dehydrogenase, putative, expressed
		osa-miR444d.1	LOC_Os03g56280	lactate/malate dehydrogenase, putative, expressed
		osa-miR444d.2	LOC_Os03g56280	lactate/malate dehydrogenase, putative, expressed
		osa-miR444e	LOC_Os03g56280	lactate/malate dehydrogenase, putative, expressed
		osa-miR408	LOC_Os04g45290	glycosyl hydrolases, putative, expressed
		osa-miR397a	LOC_Os05g38390	laccase precursor protein, putative
		osa-miR397a	LOC_Os05g38410	laccase precursor protein, putative, expressed
		osa-miR397b	LOC_Os05g38410	laccase precursor protein, putative, expressed
		osa-miR397a	LOC_Os05g38420	laccase precursor protein, putative, expressed
		osa-miR397b	LOC_Os05g38420	laccase precursor protein, putative, expressed
		osa-miR820a	LOC_Os05g40740	monocopper oxidase, putative, expressed
		osa-miR820b	LOC_Os05g40740	monocopper oxidase, putative, expressed
		osa-miR820c	LOC_Os05g40740	monocopper oxidase, putative, expressed
		osa-miR1858a	LOC_Os06g13810	pyrophosphate--fructose 6-phosphate 1-phosphotransferase subunit beta, putative, expressed
		osa-miR1858b	LOC_Os06g13810	pyrophosphate--fructose 6-phosphate 1-phosphotransferase subunit beta, putative, expressed
		osa-miR528	LOC_Os06g37150	L-ascorbate oxidase precursor, putative, expressed
		osa-miR1858a	LOC_Os07g22720	2-oxo acid dehydrogenases acyltransferase domain containing protein, expressed
		osa-miR1858b	LOC_Os07g22720	2-oxo acid dehydrogenases acyltransferase domain containing protein, expressed
		osa-miR1858a	LOC_Os07g32660	monocopper oxidase, putative, expressed
		osa-miR1858b	LOC_Os07g32660	monocopper oxidase, putative, expressed
		osa-miR1858a	LOC_Os09g20090	L-ascorbate oxidase precursor, putative, expressed
		osa-miR1858b	LOC_Os09g20090	L-ascorbate oxidase precursor, putative, expressed
		osa-miR1867	LOC_Os10g30550	tRNA methyltransferase, putative, expressed
		osa-miR818d	LOC_Os10g42100	pyruvate kinase, putative, expressed
		osa-miR397a	LOC_Os11g48060	laccase-22 precursor, putative, expressed
		osa-miR397b	LOC_Os11g48060	laccase-22 precursor, putative, expressed
		osa-miR397b	LOC_Os12g15680	laccase precursor protein, putative, expressed
ko00062	Fatty acid elongation	osa-miR397a	LOC_Os01g44330	laccase precursor protein, putative, expressed
		osa-miR397b	LOC_Os01g44330	laccase precursor protein, putative, expressed
		osa-miR408	LOC_Os01g61160	laccase precursor protein, putative, expressed
		osa-miR169a	LOC_Os01g62420	triosephosphate isomerase, cytosolic, putative, expressed
		osa-miR397a	LOC_Os01g62480	laccase precursor protein, putative, expressed
		osa-miR397a	LOC_Os01g62490	laccase precursor protein, putative, expressed
		osa-miR397b	LOC_Os01g62490	laccase precursor protein, putative, expressed
		osa-miR528	LOC_Os01g62600	laccase precursor protein, putative
		osa-miR397b	LOC_Os01g63180	laccase-6 precursor, putative, expressed
		osa-miR397a	LOC_Os01g63200	laccase precursor protein, putative, expressed
		osa-miR397b	LOC_Os01g63200	laccase precursor protein, putative, expressed
		osa-miR1858a	LOC_Os01g65790	pectinesterase, putative, expressed
		osa-miR1858b	LOC_Os01g65790	pectinesterase, putative, expressed
		osa-miR820a	LOC_Os03g15020	beta-galactosidase precursor, putative, expressed
		osa-miR820b	LOC_Os03g15020	beta-galactosidase precursor, putative, expressed
		osa-miR820c	LOC_Os03g15020	beta-galactosidase precursor, putative, expressed
		osa-miR397a	LOC_Os03g16610	laccase precursor protein, putative, expressed
		osa-miR397b	LOC_Os03g16610	laccase precursor protein, putative, expressed
		osa-miR408	LOC_Os03g18640	laccase precursor protein, putative, expressed
		osa-miR444a.1	LOC_Os03g56280	lactate/malate dehydrogenase, putative, expressed
		osa-miR444a.2	LOC_Os03g56280	lactate/malate dehydrogenase, putative, expressed
		osa-miR444d.1	LOC_Os03g56280	lactate/malate dehydrogenase, putative, expressed
		osa-miR444d.2	LOC_Os03g56280	lactate/malate dehydrogenase, putative, expressed
		osa-miR444e	LOC_Os03g56280	lactate/malate dehydrogenase, putative, expressed
		osa-miR408	LOC_Os04g45290	glycosyl hydrolases, putative, expressed
		osa-miR397a	LOC_Os05g38390	laccase precursor protein, putative
		osa-miR397a	LOC_Os05g38410	laccase precursor protein, putative, expressed
		osa-miR397b	LOC_Os05g38410	laccase precursor protein, putative, expressed
		osa-miR397a	LOC_Os05g38420	laccase precursor protein, putative, expressed
		osa-miR397b	LOC_Os05g38420	laccase precursor protein, putative, expressed
		osa-miR820a	LOC_Os05g40740	monocopper oxidase, putative, expressed
		osa-miR820b	LOC_Os05g40740	monocopper oxidase, putative, expressed
		osa-miR820c	LOC_Os05g40740	monocopper oxidase, putative, expressed
		osa-miR1858a	LOC_Os06g13810	pyrophosphate--fructose 6-phosphate 1-phosphotransferase subunit beta, putative, expressed
		osa-miR1858b	LOC_Os06g13810	pyrophosphate--fructose 6-phosphate 1-phosphotransferase subunit beta, putative, expressed
		osa-miR528	LOC_Os06g37150	L-ascorbate oxidase precursor, putative, expressed
		osa-miR1858a	LOC_Os07g22720	2-oxo acid dehydrogenases acyltransferase domain containing protein, expressed
		osa-miR1858b	LOC_Os07g22720	2-oxo acid dehydrogenases acyltransferase domain containing protein, expressed
		osa-miR1858a	LOC_Os07g32660	monocopper oxidase, putative, expressed
		osa-miR1858b	LOC_Os07g32660	monocopper oxidase, putative, expressed
		osa-miR1858a	LOC_Os09g20090	L-ascorbate oxidase precursor, putative, expressed
		osa-miR1858b	LOC_Os09g20090	L-ascorbate oxidase precursor, putative, expressed
		osa-miR1867	LOC_Os10g30550	tRNA methyltransferase, putative, expressed
		osa-miR818d	LOC_Os10g42100	pyruvate kinase, putative, expressed
		osa-miR397a	LOC_Os11g48060	laccase-22 precursor, putative, expressed
		osa-miR397b	LOC_Os11g48060	laccase-22 precursor, putative, expressed
		osa-miR397b	LOC_Os12g15680	laccase precursor protein, putative, expressed
ko00071	Fatty acid metabolism	osa-miR397a	LOC_Os01g44330	laccase precursor protein, putative, expressed
		osa-miR397b	LOC_Os01g44330	laccase precursor protein, putative, expressed
		osa-miR408	LOC_Os01g61160	laccase precursor protein, putative, expressed
		osa-miR169a	LOC_Os01g62420	triosephosphate isomerase, cytosolic, putative, expressed
		osa-miR397a	LOC_Os01g62480	laccase precursor protein, putative, expressed
		osa-miR397a	LOC_Os01g62490	laccase precursor protein, putative, expressed
		osa-miR397b	LOC_Os01g62490	laccase precursor protein, putative, expressed
		osa-miR528	LOC_Os01g62600	laccase precursor protein, putative
		osa-miR397b	LOC_Os01g63180	laccase-6 precursor, putative, expressed
		osa-miR397a	LOC_Os01g63200	laccase precursor protein, putative, expressed
		osa-miR397b	LOC_Os01g63200	laccase precursor protein, putative, expressed
		osa-miR1858a	LOC_Os01g65790	pectinesterase, putative, expressed
		osa-miR1858b	LOC_Os01g65790	pectinesterase, putative, expressed
		osa-miR820a	LOC_Os03g15020	beta-galactosidase precursor, putative, expressed
		osa-miR820b	LOC_Os03g15020	beta-galactosidase precursor, putative, expressed
		osa-miR820c	LOC_Os03g15020	beta-galactosidase precursor, putative, expressed
		osa-miR397a	LOC_Os03g16610	laccase precursor protein, putative, expressed
		osa-miR397b	LOC_Os03g16610	laccase precursor protein, putative, expressed
		osa-miR408	LOC_Os03g18640	laccase precursor protein, putative, expressed
		osa-miR444a.1	LOC_Os03g56280	lactate/malate dehydrogenase, putative, expressed
		osa-miR444a.2	LOC_Os03g56280	lactate/malate dehydrogenase, putative, expressed
		osa-miR444d.1	LOC_Os03g56280	lactate/malate dehydrogenase, putative, expressed
		osa-miR444d.2	LOC_Os03g56280	lactate/malate dehydrogenase, putative, expressed
		osa-miR444e	LOC_Os03g56280	lactate/malate dehydrogenase, putative, expressed
		osa-miR408	LOC_Os04g45290	glycosyl hydrolases, putative, expressed
		osa-miR397a	LOC_Os05g38390	laccase precursor protein, putative
		osa-miR397a	LOC_Os05g38410	laccase precursor protein, putative, expressed
		osa-miR397b	LOC_Os05g38410	laccase precursor protein, putative, expressed
		osa-miR397a	LOC_Os05g38420	laccase precursor protein, putative, expressed
		osa-miR397b	LOC_Os05g38420	laccase precursor protein, putative, expressed
		osa-miR820a	LOC_Os05g40740	monocopper oxidase, putative, expressed
		osa-miR820b	LOC_Os05g40740	monocopper oxidase, putative, expressed
		osa-miR820c	LOC_Os05g40740	monocopper oxidase, putative, expressed
		osa-miR1858a	LOC_Os06g13810	pyrophosphate--fructose 6-phosphate 1-phosphotransferase subunit beta, putative, expressed
		osa-miR1858b	LOC_Os06g13810	pyrophosphate--fructose 6-phosphate 1-phosphotransferase subunit beta, putative, expressed
		osa-miR528	LOC_Os06g37150	L-ascorbate oxidase precursor, putative, expressed
		osa-miR1858a	LOC_Os07g22720	2-oxo acid dehydrogenases acyltransferase domain containing protein, expressed
		osa-miR1858b	LOC_Os07g22720	2-oxo acid dehydrogenases acyltransferase domain containing protein, expressed
		osa-miR1858a	LOC_Os07g32660	monocopper oxidase, putative, expressed
		osa-miR1858b	LOC_Os07g32660	monocopper oxidase, putative, expressed
		osa-miR1858a	LOC_Os09g20090	L-ascorbate oxidase precursor, putative, expressed
		osa-miR1858b	LOC_Os09g20090	L-ascorbate oxidase precursor, putative, expressed
		osa-miR1867	LOC_Os10g30550	tRNA methyltransferase, putative, expressed
		osa-miR818d	LOC_Os10g42100	pyruvate kinase, putative, expressed
		osa-miR397a	LOC_Os11g48060	laccase-22 precursor, putative, expressed
		osa-miR397b	LOC_Os11g48060	laccase-22 precursor, putative, expressed
		osa-miR397b	LOC_Os12g15680	laccase precursor protein, putative, expressed
ko00072	Synthesis and degradation of ketone bodies	osa-miR397a	LOC_Os01g44330	laccase precursor protein, putative, expressed
		osa-miR397b	LOC_Os01g44330	laccase precursor protein, putative, expressed
		osa-miR408	LOC_Os01g61160	laccase precursor protein, putative, expressed
		osa-miR169a	LOC_Os01g62420	triosephosphate isomerase, cytosolic, putative, expressed
		osa-miR397a	LOC_Os01g62480	laccase precursor protein, putative, expressed
		osa-miR397a	LOC_Os01g62490	laccase precursor protein, putative, expressed
		osa-miR397b	LOC_Os01g62490	laccase precursor protein, putative, expressed
		osa-miR528	LOC_Os01g62600	laccase precursor protein, putative
		osa-miR397b	LOC_Os01g63180	laccase-6 precursor, putative, expressed
		osa-miR397a	LOC_Os01g63200	laccase precursor protein, putative, expressed
		osa-miR397b	LOC_Os01g63200	laccase precursor protein, putative, expressed
		osa-miR1858a	LOC_Os01g65790	pectinesterase, putative, expressed
		osa-miR1858b	LOC_Os01g65790	pectinesterase, putative, expressed
		osa-miR820a	LOC_Os03g15020	beta-galactosidase precursor, putative, expressed
		osa-miR820b	LOC_Os03g15020	beta-galactosidase precursor, putative, expressed
		osa-miR820c	LOC_Os03g15020	beta-galactosidase precursor, putative, expressed
		osa-miR397a	LOC_Os03g16610	laccase precursor protein, putative, expressed
		osa-miR397b	LOC_Os03g16610	laccase precursor protein, putative, expressed
		osa-miR408	LOC_Os03g18640	laccase precursor protein, putative, expressed
		osa-miR444a.1	LOC_Os03g56280	lactate/malate dehydrogenase, putative, expressed
		osa-miR444a.2	LOC_Os03g56280	lactate/malate dehydrogenase, putative, expressed
		osa-miR444d.1	LOC_Os03g56280	lactate/malate dehydrogenase, putative, expressed
		osa-miR444d.2	LOC_Os03g56280	lactate/malate dehydrogenase, putative, expressed
		osa-miR444e	LOC_Os03g56280	lactate/malate dehydrogenase, putative, expressed
		osa-miR408	LOC_Os04g45290	glycosyl hydrolases, putative, expressed
		osa-miR397a	LOC_Os05g38390	laccase precursor protein, putative
		osa-miR397a	LOC_Os05g38410	laccase precursor protein, putative, expressed
		osa-miR397b	LOC_Os05g38410	laccase precursor protein, putative, expressed
		osa-miR397a	LOC_Os05g38420	laccase precursor protein, putative, expressed
		osa-miR397b	LOC_Os05g38420	laccase precursor protein, putative, expressed
		osa-miR820a	LOC_Os05g40740	monocopper oxidase, putative, expressed
		osa-miR820b	LOC_Os05g40740	monocopper oxidase, putative, expressed
		osa-miR820c	LOC_Os05g40740	monocopper oxidase, putative, expressed
		osa-miR1858a	LOC_Os06g13810	pyrophosphate--fructose 6-phosphate 1-phosphotransferase subunit beta, putative, expressed
		osa-miR1858b	LOC_Os06g13810	pyrophosphate--fructose 6-phosphate 1-phosphotransferase subunit beta, putative, expressed
		osa-miR528	LOC_Os06g37150	L-ascorbate oxidase precursor, putative, expressed
		osa-miR1858a	LOC_Os07g22720	2-oxo acid dehydrogenases acyltransferase domain containing protein, expressed
		osa-miR1858b	LOC_Os07g22720	2-oxo acid dehydrogenases acyltransferase domain containing protein, expressed
		osa-miR1858a	LOC_Os07g32660	monocopper oxidase, putative, expressed
		osa-miR1858b	LOC_Os07g32660	monocopper oxidase, putative, expressed
		osa-miR1858a	LOC_Os09g20090	L-ascorbate oxidase precursor, putative, expressed
		osa-miR1858b	LOC_Os09g20090	L-ascorbate oxidase precursor, putative, expressed
		osa-miR1867	LOC_Os10g30550	tRNA methyltransferase, putative, expressed
		osa-miR818d	LOC_Os10g42100	pyruvate kinase, putative, expressed
		osa-miR397a	LOC_Os11g48060	laccase-22 precursor, putative, expressed
		osa-miR397b	LOC_Os11g48060	laccase-22 precursor, putative, expressed
		osa-miR397b	LOC_Os12g15680	laccase precursor protein, putative, expressed
ko00073	Cutin, suberine and wax biosynthesis	osa-miR397a	LOC_Os01g44330	laccase precursor protein, putative, expressed
		osa-miR397b	LOC_Os01g44330	laccase precursor protein, putative, expressed
		osa-miR408	LOC_Os01g61160	laccase precursor protein, putative, expressed
		osa-miR169a	LOC_Os01g62420	triosephosphate isomerase, cytosolic, putative, expressed
		osa-miR397a	LOC_Os01g62480	laccase precursor protein, putative, expressed
		osa-miR397a	LOC_Os01g62490	laccase precursor protein, putative, expressed
		osa-miR397b	LOC_Os01g62490	laccase precursor protein, putative, expressed
		osa-miR528	LOC_Os01g62600	laccase precursor protein, putative
		osa-miR397b	LOC_Os01g63180	laccase-6 precursor, putative, expressed
		osa-miR397a	LOC_Os01g63200	laccase precursor protein, putative, expressed
		osa-miR397b	LOC_Os01g63200	laccase precursor protein, putative, expressed
		osa-miR1858a	LOC_Os01g65790	pectinesterase, putative, expressed
		osa-miR1858b	LOC_Os01g65790	pectinesterase, putative, expressed
		osa-miR820a	LOC_Os03g15020	beta-galactosidase precursor, putative, expressed
		osa-miR820b	LOC_Os03g15020	beta-galactosidase precursor, putative, expressed
		osa-miR820c	LOC_Os03g15020	beta-galactosidase precursor, putative, expressed
		osa-miR397a	LOC_Os03g16610	laccase precursor protein, putative, expressed
		osa-miR397b	LOC_Os03g16610	laccase precursor protein, putative, expressed
		osa-miR408	LOC_Os03g18640	laccase precursor protein, putative, expressed
		osa-miR444a.1	LOC_Os03g56280	lactate/malate dehydrogenase, putative, expressed
		osa-miR444a.2	LOC_Os03g56280	lactate/malate dehydrogenase, putative, expressed
		osa-miR444d.1	LOC_Os03g56280	lactate/malate dehydrogenase, putative, expressed
		osa-miR444d.2	LOC_Os03g56280	lactate/malate dehydrogenase, putative, expressed
		osa-miR444e	LOC_Os03g56280	lactate/malate dehydrogenase, putative, expressed
		osa-miR408	LOC_Os04g45290	glycosyl hydrolases, putative, expressed
		osa-miR397a	LOC_Os05g38390	laccase precursor protein, putative
		osa-miR397a	LOC_Os05g38410	laccase precursor protein, putative, expressed
		osa-miR397b	LOC_Os05g38410	laccase precursor protein, putative, expressed
		osa-miR397a	LOC_Os05g38420	laccase precursor protein, putative, expressed
		osa-miR397b	LOC_Os05g38420	laccase precursor protein, putative, expressed
		osa-miR820a	LOC_Os05g40740	monocopper oxidase, putative, expressed
		osa-miR820b	LOC_Os05g40740	monocopper oxidase, putative, expressed
		osa-miR820c	LOC_Os05g40740	monocopper oxidase, putative, expressed
		osa-miR1858a	LOC_Os06g13810	pyrophosphate--fructose 6-phosphate 1-phosphotransferase subunit beta, putative, expressed
		osa-miR1858b	LOC_Os06g13810	pyrophosphate--fructose 6-phosphate 1-phosphotransferase subunit beta, putative, expressed
		osa-miR528	LOC_Os06g37150	L-ascorbate oxidase precursor, putative, expressed
		osa-miR1858a	LOC_Os07g22720	2-oxo acid dehydrogenases acyltransferase domain containing protein, expressed
		osa-miR1858b	LOC_Os07g22720	2-oxo acid dehydrogenases acyltransferase domain containing protein, expressed
		osa-miR1858a	LOC_Os07g32660	monocopper oxidase, putative, expressed
		osa-miR1858b	LOC_Os07g32660	monocopper oxidase, putative, expressed
		osa-miR1858a	LOC_Os09g20090	L-ascorbate oxidase precursor, putative, expressed
		osa-miR1858b	LOC_Os09g20090	L-ascorbate oxidase precursor, putative, expressed
		osa-miR1867	LOC_Os10g30550	tRNA methyltransferase, putative, expressed
		osa-miR818d	LOC_Os10g42100	pyruvate kinase, putative, expressed
		osa-miR397a	LOC_Os11g48060	laccase-22 precursor, putative, expressed
		osa-miR397b	LOC_Os11g48060	laccase-22 precursor, putative, expressed
		osa-miR397b	LOC_Os12g15680	laccase precursor protein, putative, expressed
ko00100	Steroid biosynthesis	osa-miR397a	LOC_Os01g44330	laccase precursor protein, putative, expressed
		osa-miR397b	LOC_Os01g44330	laccase precursor protein, putative, expressed
		osa-miR408	LOC_Os01g61160	laccase precursor protein, putative, expressed
		osa-miR169a	LOC_Os01g62420	triosephosphate isomerase, cytosolic, putative, expressed
		osa-miR397a	LOC_Os01g62480	laccase precursor protein, putative, expressed
		osa-miR397a	LOC_Os01g62490	laccase precursor protein, putative, expressed
		osa-miR397b	LOC_Os01g62490	laccase precursor protein, putative, expressed
		osa-miR528	LOC_Os01g62600	laccase precursor protein, putative
		osa-miR397b	LOC_Os01g63180	laccase-6 precursor, putative, expressed
		osa-miR397a	LOC_Os01g63200	laccase precursor protein, putative, expressed
		osa-miR397b	LOC_Os01g63200	laccase precursor protein, putative, expressed
		osa-miR1858a	LOC_Os01g65790	pectinesterase, putative, expressed
		osa-miR1858b	LOC_Os01g65790	pectinesterase, putative, expressed
		osa-miR444a.2	LOC_Os02g56920	WAX2, putative, expressed
		osa-miR444d.2	LOC_Os02g56920	WAX2, putative, expressed
		osa-miR444e	LOC_Os02g56920	WAX2, putative, expressed
		osa-miR820a	LOC_Os03g15020	beta-galactosidase precursor, putative, expressed
		osa-miR820b	LOC_Os03g15020	beta-galactosidase precursor, putative, expressed
		osa-miR820c	LOC_Os03g15020	beta-galactosidase precursor, putative, expressed
		osa-miR397a	LOC_Os03g16610	laccase precursor protein, putative, expressed
		osa-miR397b	LOC_Os03g16610	laccase precursor protein, putative, expressed
		osa-miR408	LOC_Os03g18640	laccase precursor protein, putative, expressed
		osa-miR444a.1	LOC_Os03g56280	lactate/malate dehydrogenase, putative, expressed
		osa-miR444a.2	LOC_Os03g56280	lactate/malate dehydrogenase, putative, expressed
		osa-miR444d.1	LOC_Os03g56280	lactate/malate dehydrogenase, putative, expressed
		osa-miR444d.2	LOC_Os03g56280	lactate/malate dehydrogenase, putative, expressed
		osa-miR444e	LOC_Os03g56280	lactate/malate dehydrogenase, putative, expressed
		osa-miR408	LOC_Os04g45290	glycosyl hydrolases, putative, expressed
		osa-miR397a	LOC_Os05g38390	laccase precursor protein, putative
		osa-miR397a	LOC_Os05g38410	laccase precursor protein, putative, expressed
		osa-miR397b	LOC_Os05g38410	laccase precursor protein, putative, expressed
		osa-miR397a	LOC_Os05g38420	laccase precursor protein, putative, expressed
		osa-miR397b	LOC_Os05g38420	laccase precursor protein, putative, expressed
		osa-miR820a	LOC_Os05g40740	monocopper oxidase, putative, expressed
		osa-miR820b	LOC_Os05g40740	monocopper oxidase, putative, expressed
		osa-miR820c	LOC_Os05g40740	monocopper oxidase, putative, expressed
		osa-miR1858a	LOC_Os06g13810	pyrophosphate--fructose 6-phosphate 1-phosphotransferase subunit beta, putative, expressed
		osa-miR1858b	LOC_Os06g13810	pyrophosphate--fructose 6-phosphate 1-phosphotransferase subunit beta, putative, expressed
		osa-miR528	LOC_Os06g37150	L-ascorbate oxidase precursor, putative, expressed
		osa-miR1862a	LOC_Os06g37610	Cyclopropane-fatty-acyl-phospholipid synthase, putative, expressed
		osa-miR1862b	LOC_Os06g37610	Cyclopropane-fatty-acyl-phospholipid synthase, putative, expressed
		osa-miR1862c	LOC_Os06g37610	Cyclopropane-fatty-acyl-phospholipid synthase, putative, expressed
		osa-miR1858a	LOC_Os07g22720	2-oxo acid dehydrogenases acyltransferase domain containing protein, expressed
		osa-miR1858b	LOC_Os07g22720	2-oxo acid dehydrogenases acyltransferase domain containing protein, expressed
		osa-miR1858a	LOC_Os07g32660	monocopper oxidase, putative, expressed
		osa-miR1858b	LOC_Os07g32660	monocopper oxidase, putative, expressed
		osa-miR1858a	LOC_Os09g20090	L-ascorbate oxidase precursor, putative, expressed
		osa-miR1858b	LOC_Os09g20090	L-ascorbate oxidase precursor, putative, expressed
		osa-miR408	LOC_Os10g25780	FAD-linked oxidoreductase protein, putative, expressed
		osa-miR1867	LOC_Os10g30550	tRNA methyltransferase, putative, expressed
		osa-miR818d	LOC_Os10g42100	pyruvate kinase, putative, expressed
		osa-miR397a	LOC_Os11g48060	laccase-22 precursor, putative, expressed
		osa-miR397b	LOC_Os11g48060	laccase-22 precursor, putative, expressed
		osa-miR397b	LOC_Os12g15680	laccase precursor protein, putative, expressed
ko00130	Ubiquinone and other terpenoid-quinone biosynthesis	osa-miR397a	LOC_Os01g44330	laccase precursor protein, putative, expressed
		osa-miR397b	LOC_Os01g44330	laccase precursor protein, putative, expressed
		osa-miR408	LOC_Os01g61160	laccase precursor protein, putative, expressed
		osa-miR169a	LOC_Os01g62420	triosephosphate isomerase, cytosolic, putative, expressed
		osa-miR397a	LOC_Os01g62480	laccase precursor protein, putative, expressed
		osa-miR397a	LOC_Os01g62490	laccase precursor protein, putative, expressed
		osa-miR397b	LOC_Os01g62490	laccase precursor protein, putative, expressed
		osa-miR528	LOC_Os01g62600	laccase precursor protein, putative
		osa-miR397b	LOC_Os01g63180	laccase-6 precursor, putative, expressed
		osa-miR397a	LOC_Os01g63200	laccase precursor protein, putative, expressed
		osa-miR397b	LOC_Os01g63200	laccase precursor protein, putative, expressed
		osa-miR1858a	LOC_Os01g65790	pectinesterase, putative, expressed
		osa-miR1858b	LOC_Os01g65790	pectinesterase, putative, expressed
		osa-miR164a	LOC_Os02g46970	AMP-binding domain containing protein, expressed
		osa-miR164b	LOC_Os02g46970	AMP-binding domain containing protein, expressed
		osa-miR164f	LOC_Os02g46970	AMP-binding domain containing protein, expressed
		osa-miR444a.2	LOC_Os02g56920	WAX2, putative, expressed
		osa-miR444d.2	LOC_Os02g56920	WAX2, putative, expressed
		osa-miR444e	LOC_Os02g56920	WAX2, putative, expressed
		osa-miR820a	LOC_Os03g15020	beta-galactosidase precursor, putative, expressed
		osa-miR820b	LOC_Os03g15020	beta-galactosidase precursor, putative, expressed
		osa-miR820c	LOC_Os03g15020	beta-galactosidase precursor, putative, expressed
		osa-miR397a	LOC_Os03g16610	laccase precursor protein, putative, expressed
		osa-miR397b	LOC_Os03g16610	laccase precursor protein, putative, expressed
		osa-miR408	LOC_Os03g18640	laccase precursor protein, putative, expressed
		osa-miR444a.1	LOC_Os03g56280	lactate/malate dehydrogenase, putative, expressed
		osa-miR444a.2	LOC_Os03g56280	lactate/malate dehydrogenase, putative, expressed
		osa-miR444d.1	LOC_Os03g56280	lactate/malate dehydrogenase, putative, expressed
		osa-miR444d.2	LOC_Os03g56280	lactate/malate dehydrogenase, putative, expressed
		osa-miR444e	LOC_Os03g56280	lactate/malate dehydrogenase, putative, expressed
		osa-miR1858a	LOC_Os04g24530	AMP-binding domain containing protein, expressed
		osa-miR1858b	LOC_Os04g24530	AMP-binding domain containing protein, expressed
		osa-miR408	LOC_Os04g45290	glycosyl hydrolases, putative, expressed
		osa-miR397a	LOC_Os05g38390	laccase precursor protein, putative
		osa-miR397a	LOC_Os05g38410	laccase precursor protein, putative, expressed
		osa-miR397b	LOC_Os05g38410	laccase precursor protein, putative, expressed
		osa-miR397a	LOC_Os05g38420	laccase precursor protein, putative, expressed
		osa-miR397b	LOC_Os05g38420	laccase precursor protein, putative, expressed
		osa-miR820a	LOC_Os05g40740	monocopper oxidase, putative, expressed
		osa-miR820b	LOC_Os05g40740	monocopper oxidase, putative, expressed
		osa-miR820c	LOC_Os05g40740	monocopper oxidase, putative, expressed
		osa-miR1858a	LOC_Os06g13810	pyrophosphate--fructose 6-phosphate 1-phosphotransferase subunit beta, putative, expressed
		osa-miR1858b	LOC_Os06g13810	pyrophosphate--fructose 6-phosphate 1-phosphotransferase subunit beta, putative, expressed
		osa-miR528	LOC_Os06g37150	L-ascorbate oxidase precursor, putative, expressed
		osa-miR1862a	LOC_Os06g37610	Cyclopropane-fatty-acyl-phospholipid synthase, putative, expressed
		osa-miR1862b	LOC_Os06g37610	Cyclopropane-fatty-acyl-phospholipid synthase, putative, expressed
		osa-miR1862c	LOC_Os06g37610	Cyclopropane-fatty-acyl-phospholipid synthase, putative, expressed
		osa-miR1858a	LOC_Os07g22720	2-oxo acid dehydrogenases acyltransferase domain containing protein, expressed
		osa-miR1858b	LOC_Os07g22720	2-oxo acid dehydrogenases acyltransferase domain containing protein, expressed
		osa-miR1858a	LOC_Os07g32660	monocopper oxidase, putative, expressed
		osa-miR1858b	LOC_Os07g32660	monocopper oxidase, putative, expressed
		osa-miR1858a	LOC_Os09g20090	L-ascorbate oxidase precursor, putative, expressed
		osa-miR1858b	LOC_Os09g20090	L-ascorbate oxidase precursor, putative, expressed
		osa-miR408	LOC_Os10g25780	FAD-linked oxidoreductase protein, putative, expressed
		osa-miR1867	LOC_Os10g30550	tRNA methyltransferase, putative, expressed
		osa-miR818d	LOC_Os10g42100	pyruvate kinase, putative, expressed
		osa-miR167d	LOC_Os11g09919	retrotransposon protein, putative, Ty1-copia subclass
		osa-miR167e	LOC_Os11g09919	retrotransposon protein, putative, Ty1-copia subclass
		osa-miR167f	LOC_Os11g09919	retrotransposon protein, putative, Ty1-copia subclass
		osa-miR167g	LOC_Os11g09919	retrotransposon protein, putative, Ty1-copia subclass
		osa-miR167h	LOC_Os11g09919	retrotransposon protein, putative, Ty1-copia subclass
		osa-miR167i	LOC_Os11g09919	retrotransposon protein, putative, Ty1-copia subclass
		osa-miR167j	LOC_Os11g09919	retrotransposon protein, putative, Ty1-copia subclass
		osa-miR397a	LOC_Os11g48060	laccase-22 precursor, putative, expressed
		osa-miR397b	LOC_Os11g48060	laccase-22 precursor, putative, expressed
		osa-miR397b	LOC_Os12g15680	laccase precursor protein, putative, expressed
ko00190	Oxidative phosphorylation	osa-miR397a	LOC_Os01g44330	laccase precursor protein, putative, expressed
		osa-miR397b	LOC_Os01g44330	laccase precursor protein, putative, expressed
		osa-miR408	LOC_Os01g61160	laccase precursor protein, putative, expressed
		osa-miR169a	LOC_Os01g62420	triosephosphate isomerase, cytosolic, putative, expressed
		osa-miR397a	LOC_Os01g62480	laccase precursor protein, putative, expressed
		osa-miR397a	LOC_Os01g62490	laccase precursor protein, putative, expressed
		osa-miR397b	LOC_Os01g62490	laccase precursor protein, putative, expressed
		osa-miR528	LOC_Os01g62600	laccase precursor protein, putative
		osa-miR397b	LOC_Os01g63180	laccase-6 precursor, putative, expressed
		osa-miR397a	LOC_Os01g63200	laccase precursor protein, putative, expressed
		osa-miR397b	LOC_Os01g63200	laccase precursor protein, putative, expressed
		osa-miR1858a	LOC_Os01g65790	pectinesterase, putative, expressed
		osa-miR1858b	LOC_Os01g65790	pectinesterase, putative, expressed
		osa-miR164a	LOC_Os02g46970	AMP-binding domain containing protein, expressed
		osa-miR164b	LOC_Os02g46970	AMP-binding domain containing protein, expressed
		osa-miR164f	LOC_Os02g46970	AMP-binding domain containing protein, expressed
		osa-miR444a.2	LOC_Os02g56920	WAX2, putative, expressed
		osa-miR444d.2	LOC_Os02g56920	WAX2, putative, expressed
		osa-miR444e	LOC_Os02g56920	WAX2, putative, expressed
		osa-miR820a	LOC_Os03g15020	beta-galactosidase precursor, putative, expressed
		osa-miR820b	LOC_Os03g15020	beta-galactosidase precursor, putative, expressed
		osa-miR820c	LOC_Os03g15020	beta-galactosidase precursor, putative, expressed
		osa-miR397a	LOC_Os03g16610	laccase precursor protein, putative, expressed
		osa-miR397b	LOC_Os03g16610	laccase precursor protein, putative, expressed
		osa-miR408	LOC_Os03g18640	laccase precursor protein, putative, expressed
		osa-miR444a.1	LOC_Os03g56280	lactate/malate dehydrogenase, putative, expressed
		osa-miR444a.2	LOC_Os03g56280	lactate/malate dehydrogenase, putative, expressed
		osa-miR444d.1	LOC_Os03g56280	lactate/malate dehydrogenase, putative, expressed
		osa-miR444d.2	LOC_Os03g56280	lactate/malate dehydrogenase, putative, expressed
		osa-miR444e	LOC_Os03g56280	lactate/malate dehydrogenase, putative, expressed
		osa-miR1858a	LOC_Os04g24530	AMP-binding domain containing protein, expressed
		osa-miR1858b	LOC_Os04g24530	AMP-binding domain containing protein, expressed
		osa-miR408	LOC_Os04g45290	glycosyl hydrolases, putative, expressed
		osa-miR397a	LOC_Os05g38390	laccase precursor protein, putative
		osa-miR397a	LOC_Os05g38410	laccase precursor protein, putative, expressed
		osa-miR397b	LOC_Os05g38410	laccase precursor protein, putative, expressed
		osa-miR397a	LOC_Os05g38420	laccase precursor protein, putative, expressed
		osa-miR397b	LOC_Os05g38420	laccase precursor protein, putative, expressed
		osa-miR820a	LOC_Os05g40740	monocopper oxidase, putative, expressed
		osa-miR820b	LOC_Os05g40740	monocopper oxidase, putative, expressed
		osa-miR820c	LOC_Os05g40740	monocopper oxidase, putative, expressed
		osa-miR1858a	LOC_Os06g13810	pyrophosphate--fructose 6-phosphate 1-phosphotransferase subunit beta, putative, expressed
		osa-miR1858b	LOC_Os06g13810	pyrophosphate--fructose 6-phosphate 1-phosphotransferase subunit beta, putative, expressed
		osa-miR528	LOC_Os06g37150	L-ascorbate oxidase precursor, putative, expressed
		osa-miR1862a	LOC_Os06g37610	Cyclopropane-fatty-acyl-phospholipid synthase, putative, expressed
		osa-miR1862b	LOC_Os06g37610	Cyclopropane-fatty-acyl-phospholipid synthase, putative, expressed
		osa-miR1862c	LOC_Os06g37610	Cyclopropane-fatty-acyl-phospholipid synthase, putative, expressed
		osa-miR156k	LOC_Os07g09340	plasma membrane ATPase, putative, expressed
		osa-miR1858a	LOC_Os07g22720	2-oxo acid dehydrogenases acyltransferase domain containing protein, expressed
		osa-miR1858b	LOC_Os07g22720	2-oxo acid dehydrogenases acyltransferase domain containing protein, expressed
		osa-miR397a	LOC_Os07g31310	PPR repeat domain containing protein, putative, expressed
		osa-miR1858a	LOC_Os07g32660	monocopper oxidase, putative, expressed
		osa-miR1858b	LOC_Os07g32660	monocopper oxidase, putative, expressed
		osa-miR2873b	LOC_Os09g08880	ATP synthase like protein, putative
		osa-miR1858a	LOC_Os09g20090	L-ascorbate oxidase precursor, putative, expressed
		osa-miR1858b	LOC_Os09g20090	L-ascorbate oxidase precursor, putative, expressed
		osa-miR408	LOC_Os10g25780	FAD-linked oxidoreductase protein, putative, expressed
		osa-miR1867	LOC_Os10g30550	tRNA methyltransferase, putative, expressed
		osa-miR818d	LOC_Os10g42100	pyruvate kinase, putative, expressed
		osa-miR167d	LOC_Os11g09919	retrotransposon protein, putative, Ty1-copia subclass
		osa-miR167e	LOC_Os11g09919	retrotransposon protein, putative, Ty1-copia subclass
		osa-miR167f	LOC_Os11g09919	retrotransposon protein, putative, Ty1-copia subclass
		osa-miR167g	LOC_Os11g09919	retrotransposon protein, putative, Ty1-copia subclass
		osa-miR167h	LOC_Os11g09919	retrotransposon protein, putative, Ty1-copia subclass
		osa-miR167i	LOC_Os11g09919	retrotransposon protein, putative, Ty1-copia subclass
		osa-miR167j	LOC_Os11g09919	retrotransposon protein, putative, Ty1-copia subclass
		osa-miR397a	LOC_Os11g48060	laccase-22 precursor, putative, expressed
		osa-miR397b	LOC_Os11g48060	laccase-22 precursor, putative, expressed
		osa-miR397b	LOC_Os12g15680	laccase precursor protein, putative, expressed
ko00195	Photosynthesis	osa-miR397a	LOC_Os01g44330	laccase precursor protein, putative, expressed
		osa-miR397b	LOC_Os01g44330	laccase precursor protein, putative, expressed
		osa-miR408	LOC_Os01g61160	laccase precursor protein, putative, expressed
		osa-miR169a	LOC_Os01g62420	triosephosphate isomerase, cytosolic, putative, expressed
		osa-miR397a	LOC_Os01g62480	laccase precursor protein, putative, expressed
		osa-miR397a	LOC_Os01g62490	laccase precursor protein, putative, expressed
		osa-miR397b	LOC_Os01g62490	laccase precursor protein, putative, expressed
		osa-miR528	LOC_Os01g62600	laccase precursor protein, putative
		osa-miR397b	LOC_Os01g63180	laccase-6 precursor, putative, expressed
		osa-miR397a	LOC_Os01g63200	laccase precursor protein, putative, expressed
		osa-miR397b	LOC_Os01g63200	laccase precursor protein, putative, expressed
		osa-miR1858a	LOC_Os01g65790	pectinesterase, putative, expressed
		osa-miR1858b	LOC_Os01g65790	pectinesterase, putative, expressed
		osa-miR164a	LOC_Os02g46970	AMP-binding domain containing protein, expressed
		osa-miR164b	LOC_Os02g46970	AMP-binding domain containing protein, expressed
		osa-miR164f	LOC_Os02g46970	AMP-binding domain containing protein, expressed
		osa-miR444a.2	LOC_Os02g56920	WAX2, putative, expressed
		osa-miR444d.2	LOC_Os02g56920	WAX2, putative, expressed
		osa-miR444e	LOC_Os02g56920	WAX2, putative, expressed
		osa-miR820a	LOC_Os03g15020	beta-galactosidase precursor, putative, expressed
		osa-miR820b	LOC_Os03g15020	beta-galactosidase precursor, putative, expressed
		osa-miR820c	LOC_Os03g15020	beta-galactosidase precursor, putative, expressed
		osa-miR397a	LOC_Os03g16610	laccase precursor protein, putative, expressed
		osa-miR397b	LOC_Os03g16610	laccase precursor protein, putative, expressed
		osa-miR408	LOC_Os03g18640	laccase precursor protein, putative, expressed
		osa-miR444a.1	LOC_Os03g56280	lactate/malate dehydrogenase, putative, expressed
		osa-miR444a.2	LOC_Os03g56280	lactate/malate dehydrogenase, putative, expressed
		osa-miR444d.1	LOC_Os03g56280	lactate/malate dehydrogenase, putative, expressed
		osa-miR444d.2	LOC_Os03g56280	lactate/malate dehydrogenase, putative, expressed
		osa-miR444e	LOC_Os03g56280	lactate/malate dehydrogenase, putative, expressed
		osa-miR1858a	LOC_Os04g24530	AMP-binding domain containing protein, expressed
		osa-miR1858b	LOC_Os04g24530	AMP-binding domain containing protein, expressed
		osa-miR408	LOC_Os04g45290	glycosyl hydrolases, putative, expressed
		osa-miR397a	LOC_Os05g38390	laccase precursor protein, putative
		osa-miR397a	LOC_Os05g38410	laccase precursor protein, putative, expressed
		osa-miR397b	LOC_Os05g38410	laccase precursor protein, putative, expressed
		osa-miR397a	LOC_Os05g38420	laccase precursor protein, putative, expressed
		osa-miR397b	LOC_Os05g38420	laccase precursor protein, putative, expressed
		osa-miR820a	LOC_Os05g40740	monocopper oxidase, putative, expressed
		osa-miR820b	LOC_Os05g40740	monocopper oxidase, putative, expressed
		osa-miR820c	LOC_Os05g40740	monocopper oxidase, putative, expressed
		osa-miR1858a	LOC_Os06g13810	pyrophosphate--fructose 6-phosphate 1-phosphotransferase subunit beta, putative, expressed
		osa-miR1858b	LOC_Os06g13810	pyrophosphate--fructose 6-phosphate 1-phosphotransferase subunit beta, putative, expressed
		osa-miR528	LOC_Os06g37150	L-ascorbate oxidase precursor, putative, expressed
		osa-miR1862a	LOC_Os06g37610	Cyclopropane-fatty-acyl-phospholipid synthase, putative, expressed
		osa-miR1862b	LOC_Os06g37610	Cyclopropane-fatty-acyl-phospholipid synthase, putative, expressed
		osa-miR1862c	LOC_Os06g37610	Cyclopropane-fatty-acyl-phospholipid synthase, putative, expressed
		osa-miR156k	LOC_Os07g09340	plasma membrane ATPase, putative, expressed
		osa-miR1858a	LOC_Os07g22720	2-oxo acid dehydrogenases acyltransferase domain containing protein, expressed
		osa-miR1858b	LOC_Os07g22720	2-oxo acid dehydrogenases acyltransferase domain containing protein, expressed
		osa-miR397a	LOC_Os07g31310	PPR repeat domain containing protein, putative, expressed
		osa-miR1858a	LOC_Os07g32660	monocopper oxidase, putative, expressed
		osa-miR1858b	LOC_Os07g32660	monocopper oxidase, putative, expressed
		osa-miR2873b	LOC_Os09g08880	ATP synthase like protein, putative
		osa-miR1858a	LOC_Os09g20090	L-ascorbate oxidase precursor, putative, expressed
		osa-miR1858b	LOC_Os09g20090	L-ascorbate oxidase precursor, putative, expressed
		osa-miR408	LOC_Os10g25780	FAD-linked oxidoreductase protein, putative, expressed
		osa-miR1867	LOC_Os10g30550	tRNA methyltransferase, putative, expressed
		osa-miR1854-5p	LOC_Os10g32400	PsbP, putative, expressed
		osa-miR818d	LOC_Os10g42100	pyruvate kinase, putative, expressed
		osa-miR167d	LOC_Os11g09919	retrotransposon protein, putative, Ty1-copia subclass
		osa-miR167e	LOC_Os11g09919	retrotransposon protein, putative, Ty1-copia subclass
		osa-miR167f	LOC_Os11g09919	retrotransposon protein, putative, Ty1-copia subclass
		osa-miR167g	LOC_Os11g09919	retrotransposon protein, putative, Ty1-copia subclass
		osa-miR167h	LOC_Os11g09919	retrotransposon protein, putative, Ty1-copia subclass
		osa-miR167i	LOC_Os11g09919	retrotransposon protein, putative, Ty1-copia subclass
		osa-miR167j	LOC_Os11g09919	retrotransposon protein, putative, Ty1-copia subclass
		osa-miR397a	LOC_Os11g48060	laccase-22 precursor, putative, expressed
		osa-miR397b	LOC_Os11g48060	laccase-22 precursor, putative, expressed
		osa-miR397b	LOC_Os12g15680	laccase precursor protein, putative, expressed
ko00196	Photosynthesis	osa-miR397a	LOC_Os01g44330	laccase precursor protein, putative, expressed
		osa-miR397b	LOC_Os01g44330	laccase precursor protein, putative, expressed
		osa-miR408	LOC_Os01g61160	laccase precursor protein, putative, expressed
		osa-miR169a	LOC_Os01g62420	triosephosphate isomerase, cytosolic, putative, expressed
		osa-miR397a	LOC_Os01g62480	laccase precursor protein, putative, expressed
		osa-miR397a	LOC_Os01g62490	laccase precursor protein, putative, expressed
		osa-miR397b	LOC_Os01g62490	laccase precursor protein, putative, expressed
		osa-miR528	LOC_Os01g62600	laccase precursor protein, putative
		osa-miR397b	LOC_Os01g63180	laccase-6 precursor, putative, expressed
		osa-miR397a	LOC_Os01g63200	laccase precursor protein, putative, expressed
		osa-miR397b	LOC_Os01g63200	laccase precursor protein, putative, expressed
		osa-miR1858a	LOC_Os01g65790	pectinesterase, putative, expressed
		osa-miR1858b	LOC_Os01g65790	pectinesterase, putative, expressed
		osa-miR164a	LOC_Os02g46970	AMP-binding domain containing protein, expressed
		osa-miR164b	LOC_Os02g46970	AMP-binding domain containing protein, expressed
		osa-miR164f	LOC_Os02g46970	AMP-binding domain containing protein, expressed
		osa-miR444a.2	LOC_Os02g56920	WAX2, putative, expressed
		osa-miR444d.2	LOC_Os02g56920	WAX2, putative, expressed
		osa-miR444e	LOC_Os02g56920	WAX2, putative, expressed
		osa-miR820a	LOC_Os03g15020	beta-galactosidase precursor, putative, expressed
		osa-miR820b	LOC_Os03g15020	beta-galactosidase precursor, putative, expressed
		osa-miR820c	LOC_Os03g15020	beta-galactosidase precursor, putative, expressed
		osa-miR397a	LOC_Os03g16610	laccase precursor protein, putative, expressed
		osa-miR397b	LOC_Os03g16610	laccase precursor protein, putative, expressed
		osa-miR408	LOC_Os03g18640	laccase precursor protein, putative, expressed
		osa-miR444a.1	LOC_Os03g56280	lactate/malate dehydrogenase, putative, expressed
		osa-miR444a.2	LOC_Os03g56280	lactate/malate dehydrogenase, putative, expressed
		osa-miR444d.1	LOC_Os03g56280	lactate/malate dehydrogenase, putative, expressed
		osa-miR444d.2	LOC_Os03g56280	lactate/malate dehydrogenase, putative, expressed
		osa-miR444e	LOC_Os03g56280	lactate/malate dehydrogenase, putative, expressed
		osa-miR1858a	LOC_Os04g24530	AMP-binding domain containing protein, expressed
		osa-miR1858b	LOC_Os04g24530	AMP-binding domain containing protein, expressed
		osa-miR408	LOC_Os04g45290	glycosyl hydrolases, putative, expressed
		osa-miR397a	LOC_Os05g38390	laccase precursor protein, putative
		osa-miR397a	LOC_Os05g38410	laccase precursor protein, putative, expressed
		osa-miR397b	LOC_Os05g38410	laccase precursor protein, putative, expressed
		osa-miR397a	LOC_Os05g38420	laccase precursor protein, putative, expressed
		osa-miR397b	LOC_Os05g38420	laccase precursor protein, putative, expressed
		osa-miR820a	LOC_Os05g40740	monocopper oxidase, putative, expressed
		osa-miR820b	LOC_Os05g40740	monocopper oxidase, putative, expressed
		osa-miR820c	LOC_Os05g40740	monocopper oxidase, putative, expressed
		osa-miR1858a	LOC_Os06g13810	pyrophosphate--fructose 6-phosphate 1-phosphotransferase subunit beta, putative, expressed
		osa-miR1858b	LOC_Os06g13810	pyrophosphate--fructose 6-phosphate 1-phosphotransferase subunit beta, putative, expressed
		osa-miR528	LOC_Os06g37150	L-ascorbate oxidase precursor, putative, expressed
		osa-miR1862a	LOC_Os06g37610	Cyclopropane-fatty-acyl-phospholipid synthase, putative, expressed
		osa-miR1862b	LOC_Os06g37610	Cyclopropane-fatty-acyl-phospholipid synthase, putative, expressed
		osa-miR1862c	LOC_Os06g37610	Cyclopropane-fatty-acyl-phospholipid synthase, putative, expressed
		osa-miR156k	LOC_Os07g09340	plasma membrane ATPase, putative, expressed
		osa-miR1858a	LOC_Os07g22720	2-oxo acid dehydrogenases acyltransferase domain containing protein, expressed
		osa-miR1858b	LOC_Os07g22720	2-oxo acid dehydrogenases acyltransferase domain containing protein, expressed
		osa-miR397a	LOC_Os07g31310	PPR repeat domain containing protein, putative, expressed
		osa-miR1858a	LOC_Os07g32660	monocopper oxidase, putative, expressed
		osa-miR1858b	LOC_Os07g32660	monocopper oxidase, putative, expressed
		osa-miR2873b	LOC_Os09g08880	ATP synthase like protein, putative
		osa-miR1858a	LOC_Os09g20090	L-ascorbate oxidase precursor, putative, expressed
		osa-miR1858b	LOC_Os09g20090	L-ascorbate oxidase precursor, putative, expressed
		osa-miR408	LOC_Os10g25780	FAD-linked oxidoreductase protein, putative, expressed
		osa-miR1867	LOC_Os10g30550	tRNA methyltransferase, putative, expressed
		osa-miR1854-5p	LOC_Os10g32400	PsbP, putative, expressed
		osa-miR818d	LOC_Os10g42100	pyruvate kinase, putative, expressed
		osa-miR167d	LOC_Os11g09919	retrotransposon protein, putative, Ty1-copia subclass
		osa-miR167e	LOC_Os11g09919	retrotransposon protein, putative, Ty1-copia subclass
		osa-miR167f	LOC_Os11g09919	retrotransposon protein, putative, Ty1-copia subclass
		osa-miR167g	LOC_Os11g09919	retrotransposon protein, putative, Ty1-copia subclass
		osa-miR167h	LOC_Os11g09919	retrotransposon protein, putative, Ty1-copia subclass
		osa-miR167i	LOC_Os11g09919	retrotransposon protein, putative, Ty1-copia subclass
		osa-miR167j	LOC_Os11g09919	retrotransposon protein, putative, Ty1-copia subclass
		osa-miR397a	LOC_Os11g48060	laccase-22 precursor, putative, expressed
		osa-miR397b	LOC_Os11g48060	laccase-22 precursor, putative, expressed
		osa-miR397b	LOC_Os12g15680	laccase precursor protein, putative, expressed
ko00230	Purine metabolism	osa-miR397a	LOC_Os01g44330	laccase precursor protein, putative, expressed
		osa-miR397b	LOC_Os01g44330	laccase precursor protein, putative, expressed
		osa-miR408	LOC_Os01g61160	laccase precursor protein, putative, expressed
		osa-miR169a	LOC_Os01g62420	triosephosphate isomerase, cytosolic, putative, expressed
		osa-miR397a	LOC_Os01g62480	laccase precursor protein, putative, expressed
		osa-miR397a	LOC_Os01g62490	laccase precursor protein, putative, expressed
		osa-miR397b	LOC_Os01g62490	laccase precursor protein, putative, expressed
		osa-miR528	LOC_Os01g62600	laccase precursor protein, putative
		osa-miR397b	LOC_Os01g63180	laccase-6 precursor, putative, expressed
		osa-miR397a	LOC_Os01g63200	laccase precursor protein, putative, expressed
		osa-miR397b	LOC_Os01g63200	laccase precursor protein, putative, expressed
		osa-miR1884b	LOC_Os01g64520	uricase, putative, expressed
		osa-miR1858a	LOC_Os01g65790	pectinesterase, putative, expressed
		osa-miR1858b	LOC_Os01g65790	pectinesterase, putative, expressed
		osa-miR164a	LOC_Os02g46970	AMP-binding domain containing protein, expressed
		osa-miR164b	LOC_Os02g46970	AMP-binding domain containing protein, expressed
		osa-miR164f	LOC_Os02g46970	AMP-binding domain containing protein, expressed
		osa-miR444a.2	LOC_Os02g56920	WAX2, putative, expressed
		osa-miR444d.2	LOC_Os02g56920	WAX2, putative, expressed
		osa-miR444e	LOC_Os02g56920	WAX2, putative, expressed
		osa-miR820a	LOC_Os03g15020	beta-galactosidase precursor, putative, expressed
		osa-miR820b	LOC_Os03g15020	beta-galactosidase precursor, putative, expressed
		osa-miR820c	LOC_Os03g15020	beta-galactosidase precursor, putative, expressed
		osa-miR397a	LOC_Os03g16610	laccase precursor protein, putative, expressed
		osa-miR397b	LOC_Os03g16610	laccase precursor protein, putative, expressed
		osa-miR408	LOC_Os03g18640	laccase precursor protein, putative, expressed
		osa-miR444a.1	LOC_Os03g56280	lactate/malate dehydrogenase, putative, expressed
		osa-miR444a.2	LOC_Os03g56280	lactate/malate dehydrogenase, putative, expressed
		osa-miR444d.1	LOC_Os03g56280	lactate/malate dehydrogenase, putative, expressed
		osa-miR444d.2	LOC_Os03g56280	lactate/malate dehydrogenase, putative, expressed
		osa-miR444e	LOC_Os03g56280	lactate/malate dehydrogenase, putative, expressed
		osa-miR1858a	LOC_Os04g24530	AMP-binding domain containing protein, expressed
		osa-miR1858b	LOC_Os04g24530	AMP-binding domain containing protein, expressed
		osa-miR408	LOC_Os04g45290	glycosyl hydrolases, putative, expressed
		osa-miR408	LOC_Os05g05860	retrotransposon protein, putative, unclassified, expressed
		osa-miR397a	LOC_Os05g38390	laccase precursor protein, putative
		osa-miR397a	LOC_Os05g38410	laccase precursor protein, putative, expressed
		osa-miR397b	LOC_Os05g38410	laccase precursor protein, putative, expressed
		osa-miR397a	LOC_Os05g38420	laccase precursor protein, putative, expressed
		osa-miR397b	LOC_Os05g38420	laccase precursor protein, putative, expressed
		osa-miR820a	LOC_Os05g40740	monocopper oxidase, putative, expressed
		osa-miR820b	LOC_Os05g40740	monocopper oxidase, putative, expressed
		osa-miR820c	LOC_Os05g40740	monocopper oxidase, putative, expressed
		osa-miR1858a	LOC_Os06g13810	pyrophosphate--fructose 6-phosphate 1-phosphotransferase subunit beta, putative, expressed
		osa-miR1858b	LOC_Os06g13810	pyrophosphate--fructose 6-phosphate 1-phosphotransferase subunit beta, putative, expressed
		osa-miR528	LOC_Os06g37150	L-ascorbate oxidase precursor, putative, expressed
		osa-miR1862a	LOC_Os06g37610	Cyclopropane-fatty-acyl-phospholipid synthase, putative, expressed
		osa-miR1862b	LOC_Os06g37610	Cyclopropane-fatty-acyl-phospholipid synthase, putative, expressed
		osa-miR1862c	LOC_Os06g37610	Cyclopropane-fatty-acyl-phospholipid synthase, putative, expressed
		osa-miR156k	LOC_Os07g09340	plasma membrane ATPase, putative, expressed
		osa-miR1858a	LOC_Os07g22720	2-oxo acid dehydrogenases acyltransferase domain containing protein, expressed
		osa-miR1858b	LOC_Os07g22720	2-oxo acid dehydrogenases acyltransferase domain containing protein, expressed
		osa-miR397a	LOC_Os07g31310	PPR repeat domain containing protein, putative, expressed
		osa-miR1858a	LOC_Os07g32660	monocopper oxidase, putative, expressed
		osa-miR1858b	LOC_Os07g32660	monocopper oxidase, putative, expressed
		osa-miR1858a	LOC_Os08g23730	class I glutamine amidotransferase, putative, expressed
		osa-miR1858b	LOC_Os08g23730	class I glutamine amidotransferase, putative, expressed
		osa-miR2873b	LOC_Os09g08880	ATP synthase like protein, putative
		osa-miR1858a	LOC_Os09g20090	L-ascorbate oxidase precursor, putative, expressed
		osa-miR1858b	LOC_Os09g20090	L-ascorbate oxidase precursor, putative, expressed
		osa-miR408	LOC_Os10g25780	FAD-linked oxidoreductase protein, putative, expressed
		osa-miR1867	LOC_Os10g30550	tRNA methyltransferase, putative, expressed
		osa-miR1854-5p	LOC_Os10g32400	PsbP, putative, expressed
		osa-miR818d	LOC_Os10g42100	pyruvate kinase, putative, expressed
		osa-miR167d	LOC_Os11g09919	retrotransposon protein, putative, Ty1-copia subclass
		osa-miR167e	LOC_Os11g09919	retrotransposon protein, putative, Ty1-copia subclass
		osa-miR167f	LOC_Os11g09919	retrotransposon protein, putative, Ty1-copia subclass
		osa-miR167g	LOC_Os11g09919	retrotransposon protein, putative, Ty1-copia subclass
		osa-miR167h	LOC_Os11g09919	retrotransposon protein, putative, Ty1-copia subclass
		osa-miR167i	LOC_Os11g09919	retrotransposon protein, putative, Ty1-copia subclass
		osa-miR167j	LOC_Os11g09919	retrotransposon protein, putative, Ty1-copia subclass
		osa-miR397a	LOC_Os11g48060	laccase-22 precursor, putative, expressed
		osa-miR397b	LOC_Os11g48060	laccase-22 precursor, putative, expressed
		osa-miR397b	LOC_Os12g15680	laccase precursor protein, putative, expressed
ko00232	Caffeine metabolism	osa-miR397a	LOC_Os01g44330	laccase precursor protein, putative, expressed
		osa-miR397b	LOC_Os01g44330	laccase precursor protein, putative, expressed
		osa-miR408	LOC_Os01g61160	laccase precursor protein, putative, expressed
		osa-miR169a	LOC_Os01g62420	triosephosphate isomerase, cytosolic, putative, expressed
		osa-miR397a	LOC_Os01g62480	laccase precursor protein, putative, expressed
		osa-miR397a	LOC_Os01g62490	laccase precursor protein, putative, expressed
		osa-miR397b	LOC_Os01g62490	laccase precursor protein, putative, expressed
		osa-miR528	LOC_Os01g62600	laccase precursor protein, putative
		osa-miR397b	LOC_Os01g63180	laccase-6 precursor, putative, expressed
		osa-miR397a	LOC_Os01g63200	laccase precursor protein, putative, expressed
		osa-miR397b	LOC_Os01g63200	laccase precursor protein, putative, expressed
		osa-miR1884b	LOC_Os01g64520	uricase, putative, expressed
		osa-miR1858a	LOC_Os01g65790	pectinesterase, putative, expressed
		osa-miR1858b	LOC_Os01g65790	pectinesterase, putative, expressed
		osa-miR164a	LOC_Os02g46970	AMP-binding domain containing protein, expressed
		osa-miR164b	LOC_Os02g46970	AMP-binding domain containing protein, expressed
		osa-miR164f	LOC_Os02g46970	AMP-binding domain containing protein, expressed
		osa-miR444a.2	LOC_Os02g56920	WAX2, putative, expressed
		osa-miR444d.2	LOC_Os02g56920	WAX2, putative, expressed
		osa-miR444e	LOC_Os02g56920	WAX2, putative, expressed
		osa-miR820a	LOC_Os03g15020	beta-galactosidase precursor, putative, expressed
		osa-miR820b	LOC_Os03g15020	beta-galactosidase precursor, putative, expressed
		osa-miR820c	LOC_Os03g15020	beta-galactosidase precursor, putative, expressed
		osa-miR397a	LOC_Os03g16610	laccase precursor protein, putative, expressed
		osa-miR397b	LOC_Os03g16610	laccase precursor protein, putative, expressed
		osa-miR408	LOC_Os03g18640	laccase precursor protein, putative, expressed
		osa-miR444a.1	LOC_Os03g56280	lactate/malate dehydrogenase, putative, expressed
		osa-miR444a.2	LOC_Os03g56280	lactate/malate dehydrogenase, putative, expressed
		osa-miR444d.1	LOC_Os03g56280	lactate/malate dehydrogenase, putative, expressed
		osa-miR444d.2	LOC_Os03g56280	lactate/malate dehydrogenase, putative, expressed
		osa-miR444e	LOC_Os03g56280	lactate/malate dehydrogenase, putative, expressed
		osa-miR1858a	LOC_Os04g24530	AMP-binding domain containing protein, expressed
		osa-miR1858b	LOC_Os04g24530	AMP-binding domain containing protein, expressed
		osa-miR408	LOC_Os04g45290	glycosyl hydrolases, putative, expressed
		osa-miR408	LOC_Os05g05860	retrotransposon protein, putative, unclassified, expressed
		osa-miR397a	LOC_Os05g38390	laccase precursor protein, putative
		osa-miR397a	LOC_Os05g38410	laccase precursor protein, putative, expressed
		osa-miR397b	LOC_Os05g38410	laccase precursor protein, putative, expressed
		osa-miR397a	LOC_Os05g38420	laccase precursor protein, putative, expressed
		osa-miR397b	LOC_Os05g38420	laccase precursor protein, putative, expressed
		osa-miR820a	LOC_Os05g40740	monocopper oxidase, putative, expressed
		osa-miR820b	LOC_Os05g40740	monocopper oxidase, putative, expressed
		osa-miR820c	LOC_Os05g40740	monocopper oxidase, putative, expressed
		osa-miR1858a	LOC_Os06g13810	pyrophosphate--fructose 6-phosphate 1-phosphotransferase subunit beta, putative, expressed
		osa-miR1858b	LOC_Os06g13810	pyrophosphate--fructose 6-phosphate 1-phosphotransferase subunit beta, putative, expressed
		osa-miR528	LOC_Os06g37150	L-ascorbate oxidase precursor, putative, expressed
		osa-miR1862a	LOC_Os06g37610	Cyclopropane-fatty-acyl-phospholipid synthase, putative, expressed
		osa-miR1862b	LOC_Os06g37610	Cyclopropane-fatty-acyl-phospholipid synthase, putative, expressed
		osa-miR1862c	LOC_Os06g37610	Cyclopropane-fatty-acyl-phospholipid synthase, putative, expressed
		osa-miR156k	LOC_Os07g09340	plasma membrane ATPase, putative, expressed
		osa-miR1858a	LOC_Os07g22720	2-oxo acid dehydrogenases acyltransferase domain containing protein, expressed
		osa-miR1858b	LOC_Os07g22720	2-oxo acid dehydrogenases acyltransferase domain containing protein, expressed
		osa-miR397a	LOC_Os07g31310	PPR repeat domain containing protein, putative, expressed
		osa-miR1858a	LOC_Os07g32660	monocopper oxidase, putative, expressed
		osa-miR1858b	LOC_Os07g32660	monocopper oxidase, putative, expressed
		osa-miR1858a	LOC_Os08g23730	class I glutamine amidotransferase, putative, expressed
		osa-miR1858b	LOC_Os08g23730	class I glutamine amidotransferase, putative, expressed
		osa-miR2873b	LOC_Os09g08880	ATP synthase like protein, putative
		osa-miR1858a	LOC_Os09g20090	L-ascorbate oxidase precursor, putative, expressed
		osa-miR1858b	LOC_Os09g20090	L-ascorbate oxidase precursor, putative, expressed
		osa-miR408	LOC_Os10g25780	FAD-linked oxidoreductase protein, putative, expressed
		osa-miR1867	LOC_Os10g30550	tRNA methyltransferase, putative, expressed
		osa-miR1854-5p	LOC_Os10g32400	PsbP, putative, expressed
		osa-miR818d	LOC_Os10g42100	pyruvate kinase, putative, expressed
		osa-miR167d	LOC_Os11g09919	retrotransposon protein, putative, Ty1-copia subclass
		osa-miR167e	LOC_Os11g09919	retrotransposon protein, putative, Ty1-copia subclass
		osa-miR167f	LOC_Os11g09919	retrotransposon protein, putative, Ty1-copia subclass
		osa-miR167g	LOC_Os11g09919	retrotransposon protein, putative, Ty1-copia subclass
		osa-miR167h	LOC_Os11g09919	retrotransposon protein, putative, Ty1-copia subclass
		osa-miR167i	LOC_Os11g09919	retrotransposon protein, putative, Ty1-copia subclass
		osa-miR167j	LOC_Os11g09919	retrotransposon protein, putative, Ty1-copia subclass
		osa-miR397a	LOC_Os11g48060	laccase-22 precursor, putative, expressed
		osa-miR397b	LOC_Os11g48060	laccase-22 precursor, putative, expressed
		osa-miR397b	LOC_Os12g15680	laccase precursor protein, putative, expressed
ko00240	Pyrimidine metabolism	osa-miR1858a	LOC_Os01g38970	carbamoyl-phosphate synthase large chain, putative, expressed
		osa-miR1858b	LOC_Os01g38970	carbamoyl-phosphate synthase large chain, putative, expressed
		osa-miR397a	LOC_Os01g44330	laccase precursor protein, putative, expressed
		osa-miR397b	LOC_Os01g44330	laccase precursor protein, putative, expressed
		osa-miR408	LOC_Os01g61160	laccase precursor protein, putative, expressed
		osa-miR169a	LOC_Os01g62420	triosephosphate isomerase, cytosolic, putative, expressed
		osa-miR397a	LOC_Os01g62480	laccase precursor protein, putative, expressed
		osa-miR397a	LOC_Os01g62490	laccase precursor protein, putative, expressed
		osa-miR397b	LOC_Os01g62490	laccase precursor protein, putative, expressed
		osa-miR528	LOC_Os01g62600	laccase precursor protein, putative
		osa-miR397b	LOC_Os01g63180	laccase-6 precursor, putative, expressed
		osa-miR397a	LOC_Os01g63200	laccase precursor protein, putative, expressed
		osa-miR397b	LOC_Os01g63200	laccase precursor protein, putative, expressed
		osa-miR1884b	LOC_Os01g64520	uricase, putative, expressed
		osa-miR1858a	LOC_Os01g65790	pectinesterase, putative, expressed
		osa-miR1858b	LOC_Os01g65790	pectinesterase, putative, expressed
		osa-miR1858a	LOC_Os02g30840	RNA pseudouridine synthase, putative, expressed
		osa-miR1858b	LOC_Os02g30840	RNA pseudouridine synthase, putative, expressed
		osa-miR164a	LOC_Os02g46970	AMP-binding domain containing protein, expressed
		osa-miR164b	LOC_Os02g46970	AMP-binding domain containing protein, expressed
		osa-miR164f	LOC_Os02g46970	AMP-binding domain containing protein, expressed
		osa-miR444a.2	LOC_Os02g56920	WAX2, putative, expressed
		osa-miR444d.2	LOC_Os02g56920	WAX2, putative, expressed
		osa-miR444e	LOC_Os02g56920	WAX2, putative, expressed
		osa-miR820a	LOC_Os03g15020	beta-galactosidase precursor, putative, expressed
		osa-miR820b	LOC_Os03g15020	beta-galactosidase precursor, putative, expressed
		osa-miR820c	LOC_Os03g15020	beta-galactosidase precursor, putative, expressed
		osa-miR397a	LOC_Os03g16610	laccase precursor protein, putative, expressed
		osa-miR397b	LOC_Os03g16610	laccase precursor protein, putative, expressed
		osa-miR408	LOC_Os03g18640	laccase precursor protein, putative, expressed
		osa-miR444a.1	LOC_Os03g56280	lactate/malate dehydrogenase, putative, expressed
		osa-miR444a.2	LOC_Os03g56280	lactate/malate dehydrogenase, putative, expressed
		osa-miR444d.1	LOC_Os03g56280	lactate/malate dehydrogenase, putative, expressed
		osa-miR444d.2	LOC_Os03g56280	lactate/malate dehydrogenase, putative, expressed
		osa-miR444e	LOC_Os03g56280	lactate/malate dehydrogenase, putative, expressed
		osa-miR1858a	LOC_Os04g24530	AMP-binding domain containing protein, expressed
		osa-miR1858b	LOC_Os04g24530	AMP-binding domain containing protein, expressed
		osa-miR408	LOC_Os04g45290	glycosyl hydrolases, putative, expressed
		osa-miR408	LOC_Os05g05860	retrotransposon protein, putative, unclassified, expressed
		osa-miR397a	LOC_Os05g38390	laccase precursor protein, putative
		osa-miR397a	LOC_Os05g38410	laccase precursor protein, putative, expressed
		osa-miR397b	LOC_Os05g38410	laccase precursor protein, putative, expressed
		osa-miR397a	LOC_Os05g38420	laccase precursor protein, putative, expressed
		osa-miR397b	LOC_Os05g38420	laccase precursor protein, putative, expressed
		osa-miR820a	LOC_Os05g40740	monocopper oxidase, putative, expressed
		osa-miR820b	LOC_Os05g40740	monocopper oxidase, putative, expressed
		osa-miR820c	LOC_Os05g40740	monocopper oxidase, putative, expressed
		osa-miR1858a	LOC_Os06g13810	pyrophosphate--fructose 6-phosphate 1-phosphotransferase subunit beta, putative, expressed
		osa-miR1858b	LOC_Os06g13810	pyrophosphate--fructose 6-phosphate 1-phosphotransferase subunit beta, putative, expressed
		osa-miR528	LOC_Os06g37150	L-ascorbate oxidase precursor, putative, expressed
		osa-miR1862a	LOC_Os06g37610	Cyclopropane-fatty-acyl-phospholipid synthase, putative, expressed
		osa-miR1862b	LOC_Os06g37610	Cyclopropane-fatty-acyl-phospholipid synthase, putative, expressed
		osa-miR1862c	LOC_Os06g37610	Cyclopropane-fatty-acyl-phospholipid synthase, putative, expressed
		osa-miR156k	LOC_Os07g09340	plasma membrane ATPase, putative, expressed
		osa-miR1858a	LOC_Os07g22720	2-oxo acid dehydrogenases acyltransferase domain containing protein, expressed
		osa-miR1858b	LOC_Os07g22720	2-oxo acid dehydrogenases acyltransferase domain containing protein, expressed
		osa-miR397a	LOC_Os07g31310	PPR repeat domain containing protein, putative, expressed
		osa-miR1858a	LOC_Os07g32660	monocopper oxidase, putative, expressed
		osa-miR1858b	LOC_Os07g32660	monocopper oxidase, putative, expressed
		osa-miR1858a	LOC_Os08g23730	class I glutamine amidotransferase, putative, expressed
		osa-miR1858b	LOC_Os08g23730	class I glutamine amidotransferase, putative, expressed
		osa-miR2873b	LOC_Os09g08880	ATP synthase like protein, putative
		osa-miR1858a	LOC_Os09g20090	L-ascorbate oxidase precursor, putative, expressed
		osa-miR1858b	LOC_Os09g20090	L-ascorbate oxidase precursor, putative, expressed
		osa-miR408	LOC_Os10g25780	FAD-linked oxidoreductase protein, putative, expressed
		osa-miR1867	LOC_Os10g30550	tRNA methyltransferase, putative, expressed
		osa-miR1854-5p	LOC_Os10g32400	PsbP, putative, expressed
		osa-miR818d	LOC_Os10g42100	pyruvate kinase, putative, expressed
		osa-miR167d	LOC_Os11g09919	retrotransposon protein, putative, Ty1-copia subclass
		osa-miR167e	LOC_Os11g09919	retrotransposon protein, putative, Ty1-copia subclass
		osa-miR167f	LOC_Os11g09919	retrotransposon protein, putative, Ty1-copia subclass
		osa-miR167g	LOC_Os11g09919	retrotransposon protein, putative, Ty1-copia subclass
		osa-miR167h	LOC_Os11g09919	retrotransposon protein, putative, Ty1-copia subclass
		osa-miR167i	LOC_Os11g09919	retrotransposon protein, putative, Ty1-copia subclass
		osa-miR167j	LOC_Os11g09919	retrotransposon protein, putative, Ty1-copia subclass
		osa-miR397a	LOC_Os11g48060	laccase-22 precursor, putative, expressed
		osa-miR397b	LOC_Os11g48060	laccase-22 precursor, putative, expressed
		osa-miR397b	LOC_Os12g15680	laccase precursor protein, putative, expressed
ko00250	Alanine, aspartate and glutamate metabolism	osa-miR1858a	LOC_Os01g38970	carbamoyl-phosphate synthase large chain, putative, expressed
		osa-miR1858b	LOC_Os01g38970	carbamoyl-phosphate synthase large chain, putative, expressed
		osa-miR397a	LOC_Os01g44330	laccase precursor protein, putative, expressed
		osa-miR397b	LOC_Os01g44330	laccase precursor protein, putative, expressed
		osa-miR408	LOC_Os01g61160	laccase precursor protein, putative, expressed
		osa-miR169a	LOC_Os01g62420	triosephosphate isomerase, cytosolic, putative, expressed
		osa-miR397a	LOC_Os01g62480	laccase precursor protein, putative, expressed
		osa-miR397a	LOC_Os01g62490	laccase precursor protein, putative, expressed
		osa-miR397b	LOC_Os01g62490	laccase precursor protein, putative, expressed
		osa-miR528	LOC_Os01g62600	laccase precursor protein, putative
		osa-miR397b	LOC_Os01g63180	laccase-6 precursor, putative, expressed
		osa-miR397a	LOC_Os01g63200	laccase precursor protein, putative, expressed
		osa-miR397b	LOC_Os01g63200	laccase precursor protein, putative, expressed
		osa-miR1884b	LOC_Os01g64520	uricase, putative, expressed
		osa-miR1858a	LOC_Os01g65790	pectinesterase, putative, expressed
		osa-miR1858b	LOC_Os01g65790	pectinesterase, putative, expressed
		osa-miR1858a	LOC_Os02g30840	RNA pseudouridine synthase, putative, expressed
		osa-miR1858b	LOC_Os02g30840	RNA pseudouridine synthase, putative, expressed
		osa-miR164a	LOC_Os02g46970	AMP-binding domain containing protein, expressed
		osa-miR164b	LOC_Os02g46970	AMP-binding domain containing protein, expressed
		osa-miR164f	LOC_Os02g46970	AMP-binding domain containing protein, expressed
		osa-miR444a.2	LOC_Os02g56920	WAX2, putative, expressed
		osa-miR444d.2	LOC_Os02g56920	WAX2, putative, expressed
		osa-miR444e	LOC_Os02g56920	WAX2, putative, expressed
		osa-miR818d	LOC_Os03g08530	aminotransferase, classes I and II, domain containing protein, expressed
		osa-miR820a	LOC_Os03g15020	beta-galactosidase precursor, putative, expressed
		osa-miR820b	LOC_Os03g15020	beta-galactosidase precursor, putative, expressed
		osa-miR820c	LOC_Os03g15020	beta-galactosidase precursor, putative, expressed
		osa-miR397a	LOC_Os03g16610	laccase precursor protein, putative, expressed
		osa-miR397b	LOC_Os03g16610	laccase precursor protein, putative, expressed
		osa-miR1858a	LOC_Os03g18130	asparagine synthetase, putative, expressed
		osa-miR1858b	LOC_Os03g18130	asparagine synthetase, putative, expressed
		osa-miR408	LOC_Os03g18640	laccase precursor protein, putative, expressed
		osa-miR444a.1	LOC_Os03g56280	lactate/malate dehydrogenase, putative, expressed
		osa-miR444a.2	LOC_Os03g56280	lactate/malate dehydrogenase, putative, expressed
		osa-miR444d.1	LOC_Os03g56280	lactate/malate dehydrogenase, putative, expressed
		osa-miR444d.2	LOC_Os03g56280	lactate/malate dehydrogenase, putative, expressed
		osa-miR444e	LOC_Os03g56280	lactate/malate dehydrogenase, putative, expressed
		osa-miR1858a	LOC_Os04g24530	AMP-binding domain containing protein, expressed
		osa-miR1858b	LOC_Os04g24530	AMP-binding domain containing protein, expressed
		osa-miR408	LOC_Os04g45290	glycosyl hydrolases, putative, expressed
		osa-miR408	LOC_Os05g05860	retrotransposon protein, putative, unclassified, expressed
		osa-miR397a	LOC_Os05g38390	laccase precursor protein, putative
		osa-miR397a	LOC_Os05g38410	laccase precursor protein, putative, expressed
		osa-miR397b	LOC_Os05g38410	laccase precursor protein, putative, expressed
		osa-miR397a	LOC_Os05g38420	laccase precursor protein, putative, expressed
		osa-miR397b	LOC_Os05g38420	laccase precursor protein, putative, expressed
		osa-miR820a	LOC_Os05g40740	monocopper oxidase, putative, expressed
		osa-miR820b	LOC_Os05g40740	monocopper oxidase, putative, expressed
		osa-miR820c	LOC_Os05g40740	monocopper oxidase, putative, expressed
		osa-miR1858a	LOC_Os06g13810	pyrophosphate--fructose 6-phosphate 1-phosphotransferase subunit beta, putative, expressed
		osa-miR1858b	LOC_Os06g13810	pyrophosphate--fructose 6-phosphate 1-phosphotransferase subunit beta, putative, expressed
		osa-miR528	LOC_Os06g37150	L-ascorbate oxidase precursor, putative, expressed
		osa-miR1862a	LOC_Os06g37610	Cyclopropane-fatty-acyl-phospholipid synthase, putative, expressed
		osa-miR1862b	LOC_Os06g37610	Cyclopropane-fatty-acyl-phospholipid synthase, putative, expressed
		osa-miR1862c	LOC_Os06g37610	Cyclopropane-fatty-acyl-phospholipid synthase, putative, expressed
		osa-miR156k	LOC_Os07g09340	plasma membrane ATPase, putative, expressed
		osa-miR1858a	LOC_Os07g22720	2-oxo acid dehydrogenases acyltransferase domain containing protein, expressed
		osa-miR1858b	LOC_Os07g22720	2-oxo acid dehydrogenases acyltransferase domain containing protein, expressed
		osa-miR397a	LOC_Os07g31310	PPR repeat domain containing protein, putative, expressed
		osa-miR1858a	LOC_Os07g32660	monocopper oxidase, putative, expressed
		osa-miR1858b	LOC_Os07g32660	monocopper oxidase, putative, expressed
		osa-miR1858a	LOC_Os08g23730	class I glutamine amidotransferase, putative, expressed
		osa-miR1858b	LOC_Os08g23730	class I glutamine amidotransferase, putative, expressed
		osa-miR2873b	LOC_Os09g08880	ATP synthase like protein, putative
		osa-miR1858a	LOC_Os09g20090	L-ascorbate oxidase precursor, putative, expressed
		osa-miR1858b	LOC_Os09g20090	L-ascorbate oxidase precursor, putative, expressed
		osa-miR408	LOC_Os10g25780	FAD-linked oxidoreductase protein, putative, expressed
		osa-miR1867	LOC_Os10g30550	tRNA methyltransferase, putative, expressed
		osa-miR1854-5p	LOC_Os10g32400	PsbP, putative, expressed
		osa-miR818d	LOC_Os10g42100	pyruvate kinase, putative, expressed
		osa-miR167d	LOC_Os11g09919	retrotransposon protein, putative, Ty1-copia subclass
		osa-miR167e	LOC_Os11g09919	retrotransposon protein, putative, Ty1-copia subclass
		osa-miR167f	LOC_Os11g09919	retrotransposon protein, putative, Ty1-copia subclass
		osa-miR167g	LOC_Os11g09919	retrotransposon protein, putative, Ty1-copia subclass
		osa-miR167h	LOC_Os11g09919	retrotransposon protein, putative, Ty1-copia subclass
		osa-miR167i	LOC_Os11g09919	retrotransposon protein, putative, Ty1-copia subclass
		osa-miR167j	LOC_Os11g09919	retrotransposon protein, putative, Ty1-copia subclass
		osa-miR397a	LOC_Os11g48060	laccase-22 precursor, putative, expressed
		osa-miR397b	LOC_Os11g48060	laccase-22 precursor, putative, expressed
		osa-miR397b	LOC_Os12g15680	laccase precursor protein, putative, expressed
ko00260	Glycine, serine and threonine metabolism	osa-miR1858a	LOC_Os01g38970	carbamoyl-phosphate synthase large chain, putative, expressed
		osa-miR1858b	LOC_Os01g38970	carbamoyl-phosphate synthase large chain, putative, expressed
		osa-miR397a	LOC_Os01g44330	laccase precursor protein, putative, expressed
		osa-miR397b	LOC_Os01g44330	laccase precursor protein, putative, expressed
		osa-miR408	LOC_Os01g61160	laccase precursor protein, putative, expressed
		osa-miR169a	LOC_Os01g62420	triosephosphate isomerase, cytosolic, putative, expressed
		osa-miR397a	LOC_Os01g62480	laccase precursor protein, putative, expressed
		osa-miR397a	LOC_Os01g62490	laccase precursor protein, putative, expressed
		osa-miR397b	LOC_Os01g62490	laccase precursor protein, putative, expressed
		osa-miR528	LOC_Os01g62600	laccase precursor protein, putative
		osa-miR397b	LOC_Os01g63180	laccase-6 precursor, putative, expressed
		osa-miR397a	LOC_Os01g63200	laccase precursor protein, putative, expressed
		osa-miR397b	LOC_Os01g63200	laccase precursor protein, putative, expressed
		osa-miR1884b	LOC_Os01g64520	uricase, putative, expressed
		osa-miR1858a	LOC_Os01g65790	pectinesterase, putative, expressed
		osa-miR1858b	LOC_Os01g65790	pectinesterase, putative, expressed
		osa-miR1858a	LOC_Os02g30840	RNA pseudouridine synthase, putative, expressed
		osa-miR1858b	LOC_Os02g30840	RNA pseudouridine synthase, putative, expressed
		osa-miR164a	LOC_Os02g46970	AMP-binding domain containing protein, expressed
		osa-miR164b	LOC_Os02g46970	AMP-binding domain containing protein, expressed
		osa-miR164f	LOC_Os02g46970	AMP-binding domain containing protein, expressed
		osa-miR444a.2	LOC_Os02g56920	WAX2, putative, expressed
		osa-miR444d.2	LOC_Os02g56920	WAX2, putative, expressed
		osa-miR444e	LOC_Os02g56920	WAX2, putative, expressed
		osa-miR818d	LOC_Os03g08530	aminotransferase, classes I and II, domain containing protein, expressed
		osa-miR820a	LOC_Os03g15020	beta-galactosidase precursor, putative, expressed
		osa-miR820b	LOC_Os03g15020	beta-galactosidase precursor, putative, expressed
		osa-miR820c	LOC_Os03g15020	beta-galactosidase precursor, putative, expressed
		osa-miR397a	LOC_Os03g16610	laccase precursor protein, putative, expressed
		osa-miR397b	LOC_Os03g16610	laccase precursor protein, putative, expressed
		osa-miR1858a	LOC_Os03g18130	asparagine synthetase, putative, expressed
		osa-miR1858b	LOC_Os03g18130	asparagine synthetase, putative, expressed
		osa-miR408	LOC_Os03g18640	laccase precursor protein, putative, expressed
		osa-miR444a.1	LOC_Os03g56280	lactate/malate dehydrogenase, putative, expressed
		osa-miR444a.2	LOC_Os03g56280	lactate/malate dehydrogenase, putative, expressed
		osa-miR444d.1	LOC_Os03g56280	lactate/malate dehydrogenase, putative, expressed
		osa-miR444d.2	LOC_Os03g56280	lactate/malate dehydrogenase, putative, expressed
		osa-miR444e	LOC_Os03g56280	lactate/malate dehydrogenase, putative, expressed
		osa-miR1858a	LOC_Os04g24530	AMP-binding domain containing protein, expressed
		osa-miR1858b	LOC_Os04g24530	AMP-binding domain containing protein, expressed
		osa-miR408	LOC_Os04g45290	glycosyl hydrolases, putative, expressed
		osa-miR408	LOC_Os05g05860	retrotransposon protein, putative, unclassified, expressed
		osa-miR397a	LOC_Os05g38390	laccase precursor protein, putative
		osa-miR397a	LOC_Os05g38410	laccase precursor protein, putative, expressed
		osa-miR397b	LOC_Os05g38410	laccase precursor protein, putative, expressed
		osa-miR397a	LOC_Os05g38420	laccase precursor protein, putative, expressed
		osa-miR397b	LOC_Os05g38420	laccase precursor protein, putative, expressed
		osa-miR820a	LOC_Os05g40740	monocopper oxidase, putative, expressed
		osa-miR820b	LOC_Os05g40740	monocopper oxidase, putative, expressed
		osa-miR820c	LOC_Os05g40740	monocopper oxidase, putative, expressed
		osa-miR1858a	LOC_Os06g13810	pyrophosphate--fructose 6-phosphate 1-phosphotransferase subunit beta, putative, expressed
		osa-miR1858b	LOC_Os06g13810	pyrophosphate--fructose 6-phosphate 1-phosphotransferase subunit beta, putative, expressed
		osa-miR528	LOC_Os06g37150	L-ascorbate oxidase precursor, putative, expressed
		osa-miR1862a	LOC_Os06g37610	Cyclopropane-fatty-acyl-phospholipid synthase, putative, expressed
		osa-miR1862b	LOC_Os06g37610	Cyclopropane-fatty-acyl-phospholipid synthase, putative, expressed
		osa-miR1862c	LOC_Os06g37610	Cyclopropane-fatty-acyl-phospholipid synthase, putative, expressed
		osa-miR156k	LOC_Os07g09340	plasma membrane ATPase, putative, expressed
		osa-miR1858a	LOC_Os07g22720	2-oxo acid dehydrogenases acyltransferase domain containing protein, expressed
		osa-miR1858b	LOC_Os07g22720	2-oxo acid dehydrogenases acyltransferase domain containing protein, expressed
		osa-miR397a	LOC_Os07g31310	PPR repeat domain containing protein, putative, expressed
		osa-miR1858a	LOC_Os07g32660	monocopper oxidase, putative, expressed
		osa-miR1858b	LOC_Os07g32660	monocopper oxidase, putative, expressed
		osa-miR1858a	LOC_Os08g23730	class I glutamine amidotransferase, putative, expressed
		osa-miR1858b	LOC_Os08g23730	class I glutamine amidotransferase, putative, expressed
		osa-miR2873b	LOC_Os09g08880	ATP synthase like protein, putative
		osa-miR1858a	LOC_Os09g20090	L-ascorbate oxidase precursor, putative, expressed
		osa-miR1858b	LOC_Os09g20090	L-ascorbate oxidase precursor, putative, expressed
		osa-miR408	LOC_Os10g25780	FAD-linked oxidoreductase protein, putative, expressed
		osa-miR1867	LOC_Os10g30550	tRNA methyltransferase, putative, expressed
		osa-miR1854-5p	LOC_Os10g32400	PsbP, putative, expressed
		osa-miR818d	LOC_Os10g42100	pyruvate kinase, putative, expressed
		osa-miR1858a	LOC_Os11g03470	bifunctional aspartokinase/homoserine dehydrogenase, putative, expressed
		osa-miR1858b	LOC_Os11g03470	bifunctional aspartokinase/homoserine dehydrogenase, putative, expressed
		osa-miR167d	LOC_Os11g09919	retrotransposon protein, putative, Ty1-copia subclass
		osa-miR167e	LOC_Os11g09919	retrotransposon protein, putative, Ty1-copia subclass
		osa-miR167f	LOC_Os11g09919	retrotransposon protein, putative, Ty1-copia subclass
		osa-miR167g	LOC_Os11g09919	retrotransposon protein, putative, Ty1-copia subclass
		osa-miR167h	LOC_Os11g09919	retrotransposon protein, putative, Ty1-copia subclass
		osa-miR167i	LOC_Os11g09919	retrotransposon protein, putative, Ty1-copia subclass
		osa-miR167j	LOC_Os11g09919	retrotransposon protein, putative, Ty1-copia subclass
		osa-miR397a	LOC_Os11g48060	laccase-22 precursor, putative, expressed
		osa-miR397b	LOC_Os11g48060	laccase-22 precursor, putative, expressed
		osa-miR397b	LOC_Os12g15680	laccase precursor protein, putative, expressed
ko00270	Cysteine and methionine metabolism	osa-miR1858a	LOC_Os01g38970	carbamoyl-phosphate synthase large chain, putative, expressed
		osa-miR1858b	LOC_Os01g38970	carbamoyl-phosphate synthase large chain, putative, expressed
		osa-miR397a	LOC_Os01g44330	laccase precursor protein, putative, expressed
		osa-miR397b	LOC_Os01g44330	laccase precursor protein, putative, expressed
		osa-miR408	LOC_Os01g61160	laccase precursor protein, putative, expressed
		osa-miR169a	LOC_Os01g62420	triosephosphate isomerase, cytosolic, putative, expressed
		osa-miR397a	LOC_Os01g62480	laccase precursor protein, putative, expressed
		osa-miR397a	LOC_Os01g62490	laccase precursor protein, putative, expressed
		osa-miR397b	LOC_Os01g62490	laccase precursor protein, putative, expressed
		osa-miR528	LOC_Os01g62600	laccase precursor protein, putative
		osa-miR397b	LOC_Os01g63180	laccase-6 precursor, putative, expressed
		osa-miR397a	LOC_Os01g63200	laccase precursor protein, putative, expressed
		osa-miR397b	LOC_Os01g63200	laccase precursor protein, putative, expressed
		osa-miR1884b	LOC_Os01g64520	uricase, putative, expressed
		osa-miR1858a	LOC_Os01g65790	pectinesterase, putative, expressed
		osa-miR1858b	LOC_Os01g65790	pectinesterase, putative, expressed
		osa-miR1858a	LOC_Os02g30840	RNA pseudouridine synthase, putative, expressed
		osa-miR1858b	LOC_Os02g30840	RNA pseudouridine synthase, putative, expressed
		osa-miR164a	LOC_Os02g46970	AMP-binding domain containing protein, expressed
		osa-miR164b	LOC_Os02g46970	AMP-binding domain containing protein, expressed
		osa-miR164f	LOC_Os02g46970	AMP-binding domain containing protein, expressed
		osa-miR812g	LOC_Os02g53180	1-aminocyclopropane-1-carboxylate oxidase protein, putative, expressed
		osa-miR812h	LOC_Os02g53180	1-aminocyclopropane-1-carboxylate oxidase protein, putative, expressed
		osa-miR812i	LOC_Os02g53180	1-aminocyclopropane-1-carboxylate oxidase protein, putative, expressed
		osa-miR812j	LOC_Os02g53180	1-aminocyclopropane-1-carboxylate oxidase protein, putative, expressed
		osa-miR444a.2	LOC_Os02g56920	WAX2, putative, expressed
		osa-miR444d.2	LOC_Os02g56920	WAX2, putative, expressed
		osa-miR444e	LOC_Os02g56920	WAX2, putative, expressed
		osa-miR820a	LOC_Os03g02010	DNA methyltransferase protein, putative, expressed
		osa-miR820b	LOC_Os03g02010	DNA methyltransferase protein, putative, expressed
		osa-miR820c	LOC_Os03g02010	DNA methyltransferase protein, putative, expressed
		osa-miR818d	LOC_Os03g08530	aminotransferase, classes I and II, domain containing protein, expressed
		osa-miR820a	LOC_Os03g15020	beta-galactosidase precursor, putative, expressed
		osa-miR820b	LOC_Os03g15020	beta-galactosidase precursor, putative, expressed
		osa-miR820c	LOC_Os03g15020	beta-galactosidase precursor, putative, expressed
		osa-miR397a	LOC_Os03g16610	laccase precursor protein, putative, expressed
		osa-miR397b	LOC_Os03g16610	laccase precursor protein, putative, expressed
		osa-miR1858a	LOC_Os03g18130	asparagine synthetase, putative, expressed
		osa-miR1858b	LOC_Os03g18130	asparagine synthetase, putative, expressed
		osa-miR408	LOC_Os03g18640	laccase precursor protein, putative, expressed
		osa-miR444a.1	LOC_Os03g56280	lactate/malate dehydrogenase, putative, expressed
		osa-miR444a.2	LOC_Os03g56280	lactate/malate dehydrogenase, putative, expressed
		osa-miR444d.1	LOC_Os03g56280	lactate/malate dehydrogenase, putative, expressed
		osa-miR444d.2	LOC_Os03g56280	lactate/malate dehydrogenase, putative, expressed
		osa-miR444e	LOC_Os03g56280	lactate/malate dehydrogenase, putative, expressed
		osa-miR1858a	LOC_Os04g24530	AMP-binding domain containing protein, expressed
		osa-miR1858b	LOC_Os04g24530	AMP-binding domain containing protein, expressed
		osa-miR408	LOC_Os04g45290	glycosyl hydrolases, putative, expressed
		osa-miR408	LOC_Os05g05860	retrotransposon protein, putative, unclassified, expressed
		osa-miR397a	LOC_Os05g38390	laccase precursor protein, putative
		osa-miR397a	LOC_Os05g38410	laccase precursor protein, putative, expressed
		osa-miR397b	LOC_Os05g38410	laccase precursor protein, putative, expressed
		osa-miR397a	LOC_Os05g38420	laccase precursor protein, putative, expressed
		osa-miR397b	LOC_Os05g38420	laccase precursor protein, putative, expressed
		osa-miR820a	LOC_Os05g40740	monocopper oxidase, putative, expressed
		osa-miR820b	LOC_Os05g40740	monocopper oxidase, putative, expressed
		osa-miR820c	LOC_Os05g40740	monocopper oxidase, putative, expressed
		osa-miR1858a	LOC_Os06g13810	pyrophosphate--fructose 6-phosphate 1-phosphotransferase subunit beta, putative, expressed
		osa-miR1858b	LOC_Os06g13810	pyrophosphate--fructose 6-phosphate 1-phosphotransferase subunit beta, putative, expressed
		osa-miR528	LOC_Os06g37150	L-ascorbate oxidase precursor, putative, expressed
		osa-miR1862a	LOC_Os06g37610	Cyclopropane-fatty-acyl-phospholipid synthase, putative, expressed
		osa-miR1862b	LOC_Os06g37610	Cyclopropane-fatty-acyl-phospholipid synthase, putative, expressed
		osa-miR1862c	LOC_Os06g37610	Cyclopropane-fatty-acyl-phospholipid synthase, putative, expressed
		osa-miR156k	LOC_Os07g09340	plasma membrane ATPase, putative, expressed
		osa-miR1858a	LOC_Os07g22720	2-oxo acid dehydrogenases acyltransferase domain containing protein, expressed
		osa-miR1858b	LOC_Os07g22720	2-oxo acid dehydrogenases acyltransferase domain containing protein, expressed
		osa-miR397a	LOC_Os07g31310	PPR repeat domain containing protein, putative, expressed
		osa-miR1858a	LOC_Os07g32660	monocopper oxidase, putative, expressed
		osa-miR1858b	LOC_Os07g32660	monocopper oxidase, putative, expressed
		osa-miR1858a	LOC_Os08g23730	class I glutamine amidotransferase, putative, expressed
		osa-miR1858b	LOC_Os08g23730	class I glutamine amidotransferase, putative, expressed
		osa-miR2873b	LOC_Os09g08880	ATP synthase like protein, putative
		osa-miR1858a	LOC_Os09g20090	L-ascorbate oxidase precursor, putative, expressed
		osa-miR1858b	LOC_Os09g20090	L-ascorbate oxidase precursor, putative, expressed
		osa-miR408	LOC_Os10g25780	FAD-linked oxidoreductase protein, putative, expressed
		osa-miR1867	LOC_Os10g30550	tRNA methyltransferase, putative, expressed
		osa-miR1854-5p	LOC_Os10g32400	PsbP, putative, expressed
		osa-miR818d	LOC_Os10g42100	pyruvate kinase, putative, expressed
		osa-miR1858a	LOC_Os11g03470	bifunctional aspartokinase/homoserine dehydrogenase, putative, expressed
		osa-miR1858b	LOC_Os11g03470	bifunctional aspartokinase/homoserine dehydrogenase, putative, expressed
		osa-miR167d	LOC_Os11g09919	retrotransposon protein, putative, Ty1-copia subclass
		osa-miR167e	LOC_Os11g09919	retrotransposon protein, putative, Ty1-copia subclass
		osa-miR167f	LOC_Os11g09919	retrotransposon protein, putative, Ty1-copia subclass
		osa-miR167g	LOC_Os11g09919	retrotransposon protein, putative, Ty1-copia subclass
		osa-miR167h	LOC_Os11g09919	retrotransposon protein, putative, Ty1-copia subclass
		osa-miR167i	LOC_Os11g09919	retrotransposon protein, putative, Ty1-copia subclass
		osa-miR167j	LOC_Os11g09919	retrotransposon protein, putative, Ty1-copia subclass
		osa-miR397a	LOC_Os11g48060	laccase-22 precursor, putative, expressed
		osa-miR397b	LOC_Os11g48060	laccase-22 precursor, putative, expressed
		osa-miR397b	LOC_Os12g15680	laccase precursor protein, putative, expressed
ko00280	Valine, leucine and isoleucine degradation	osa-miR1858a	LOC_Os01g38970	carbamoyl-phosphate synthase large chain, putative, expressed
		osa-miR1858b	LOC_Os01g38970	carbamoyl-phosphate synthase large chain, putative, expressed
		osa-miR397a	LOC_Os01g44330	laccase precursor protein, putative, expressed
		osa-miR397b	LOC_Os01g44330	laccase precursor protein, putative, expressed
		osa-miR408	LOC_Os01g61160	laccase precursor protein, putative, expressed
		osa-miR169a	LOC_Os01g62420	triosephosphate isomerase, cytosolic, putative, expressed
		osa-miR397a	LOC_Os01g62480	laccase precursor protein, putative, expressed
		osa-miR397a	LOC_Os01g62490	laccase precursor protein, putative, expressed
		osa-miR397b	LOC_Os01g62490	laccase precursor protein, putative, expressed
		osa-miR528	LOC_Os01g62600	laccase precursor protein, putative
		osa-miR397b	LOC_Os01g63180	laccase-6 precursor, putative, expressed
		osa-miR397a	LOC_Os01g63200	laccase precursor protein, putative, expressed
		osa-miR397b	LOC_Os01g63200	laccase precursor protein, putative, expressed
		osa-miR1884b	LOC_Os01g64520	uricase, putative, expressed
		osa-miR1858a	LOC_Os01g65790	pectinesterase, putative, expressed
		osa-miR1858b	LOC_Os01g65790	pectinesterase, putative, expressed
		osa-miR1858a	LOC_Os02g30840	RNA pseudouridine synthase, putative, expressed
		osa-miR1858b	LOC_Os02g30840	RNA pseudouridine synthase, putative, expressed
		osa-miR164a	LOC_Os02g46970	AMP-binding domain containing protein, expressed
		osa-miR164b	LOC_Os02g46970	AMP-binding domain containing protein, expressed
		osa-miR164f	LOC_Os02g46970	AMP-binding domain containing protein, expressed
		osa-miR812g	LOC_Os02g53180	1-aminocyclopropane-1-carboxylate oxidase protein, putative, expressed
		osa-miR812h	LOC_Os02g53180	1-aminocyclopropane-1-carboxylate oxidase protein, putative, expressed
		osa-miR812i	LOC_Os02g53180	1-aminocyclopropane-1-carboxylate oxidase protein, putative, expressed
		osa-miR812j	LOC_Os02g53180	1-aminocyclopropane-1-carboxylate oxidase protein, putative, expressed
		osa-miR444a.2	LOC_Os02g56920	WAX2, putative, expressed
		osa-miR444d.2	LOC_Os02g56920	WAX2, putative, expressed
		osa-miR444e	LOC_Os02g56920	WAX2, putative, expressed
		osa-miR820a	LOC_Os03g02010	DNA methyltransferase protein, putative, expressed
		osa-miR820b	LOC_Os03g02010	DNA methyltransferase protein, putative, expressed
		osa-miR820c	LOC_Os03g02010	DNA methyltransferase protein, putative, expressed
		osa-miR818d	LOC_Os03g08530	aminotransferase, classes I and II, domain containing protein, expressed
		osa-miR820a	LOC_Os03g15020	beta-galactosidase precursor, putative, expressed
		osa-miR820b	LOC_Os03g15020	beta-galactosidase precursor, putative, expressed
		osa-miR820c	LOC_Os03g15020	beta-galactosidase precursor, putative, expressed
		osa-miR397a	LOC_Os03g16610	laccase precursor protein, putative, expressed
		osa-miR397b	LOC_Os03g16610	laccase precursor protein, putative, expressed
		osa-miR1858a	LOC_Os03g18130	asparagine synthetase, putative, expressed
		osa-miR1858b	LOC_Os03g18130	asparagine synthetase, putative, expressed
		osa-miR408	LOC_Os03g18640	laccase precursor protein, putative, expressed
		osa-miR444a.1	LOC_Os03g56280	lactate/malate dehydrogenase, putative, expressed
		osa-miR444a.2	LOC_Os03g56280	lactate/malate dehydrogenase, putative, expressed
		osa-miR444d.1	LOC_Os03g56280	lactate/malate dehydrogenase, putative, expressed
		osa-miR444d.2	LOC_Os03g56280	lactate/malate dehydrogenase, putative, expressed
		osa-miR444e	LOC_Os03g56280	lactate/malate dehydrogenase, putative, expressed
		osa-miR1858a	LOC_Os04g24530	AMP-binding domain containing protein, expressed
		osa-miR1858b	LOC_Os04g24530	AMP-binding domain containing protein, expressed
		osa-miR408	LOC_Os04g45290	glycosyl hydrolases, putative, expressed
		osa-miR408	LOC_Os05g05860	retrotransposon protein, putative, unclassified, expressed
		osa-miR397a	LOC_Os05g38390	laccase precursor protein, putative
		osa-miR397a	LOC_Os05g38410	laccase precursor protein, putative, expressed
		osa-miR397b	LOC_Os05g38410	laccase precursor protein, putative, expressed
		osa-miR397a	LOC_Os05g38420	laccase precursor protein, putative, expressed
		osa-miR397b	LOC_Os05g38420	laccase precursor protein, putative, expressed
		osa-miR820a	LOC_Os05g40740	monocopper oxidase, putative, expressed
		osa-miR820b	LOC_Os05g40740	monocopper oxidase, putative, expressed
		osa-miR820c	LOC_Os05g40740	monocopper oxidase, putative, expressed
		osa-miR1858a	LOC_Os06g13810	pyrophosphate--fructose 6-phosphate 1-phosphotransferase subunit beta, putative, expressed
		osa-miR1858b	LOC_Os06g13810	pyrophosphate--fructose 6-phosphate 1-phosphotransferase subunit beta, putative, expressed
		osa-miR528	LOC_Os06g37150	L-ascorbate oxidase precursor, putative, expressed
		osa-miR1862a	LOC_Os06g37610	Cyclopropane-fatty-acyl-phospholipid synthase, putative, expressed
		osa-miR1862b	LOC_Os06g37610	Cyclopropane-fatty-acyl-phospholipid synthase, putative, expressed
		osa-miR1862c	LOC_Os06g37610	Cyclopropane-fatty-acyl-phospholipid synthase, putative, expressed
		osa-miR156k	LOC_Os07g09340	plasma membrane ATPase, putative, expressed
		osa-miR1858a	LOC_Os07g22720	2-oxo acid dehydrogenases acyltransferase domain containing protein, expressed
		osa-miR1858b	LOC_Os07g22720	2-oxo acid dehydrogenases acyltransferase domain containing protein, expressed
		osa-miR397a	LOC_Os07g31310	PPR repeat domain containing protein, putative, expressed
		osa-miR1858a	LOC_Os07g32660	monocopper oxidase, putative, expressed
		osa-miR1858b	LOC_Os07g32660	monocopper oxidase, putative, expressed
		osa-miR1858a	LOC_Os08g23730	class I glutamine amidotransferase, putative, expressed
		osa-miR1858b	LOC_Os08g23730	class I glutamine amidotransferase, putative, expressed
		osa-miR2873b	LOC_Os09g08880	ATP synthase like protein, putative
		osa-miR1858a	LOC_Os09g20090	L-ascorbate oxidase precursor, putative, expressed
		osa-miR1858b	LOC_Os09g20090	L-ascorbate oxidase precursor, putative, expressed
		osa-miR408	LOC_Os10g25780	FAD-linked oxidoreductase protein, putative, expressed
		osa-miR1867	LOC_Os10g30550	tRNA methyltransferase, putative, expressed
		osa-miR1854-5p	LOC_Os10g32400	PsbP, putative, expressed
		osa-miR818d	LOC_Os10g42100	pyruvate kinase, putative, expressed
		osa-miR1858a	LOC_Os11g03470	bifunctional aspartokinase/homoserine dehydrogenase, putative, expressed
		osa-miR1858b	LOC_Os11g03470	bifunctional aspartokinase/homoserine dehydrogenase, putative, expressed
		osa-miR167d	LOC_Os11g09919	retrotransposon protein, putative, Ty1-copia subclass
		osa-miR167e	LOC_Os11g09919	retrotransposon protein, putative, Ty1-copia subclass
		osa-miR167f	LOC_Os11g09919	retrotransposon protein, putative, Ty1-copia subclass
		osa-miR167g	LOC_Os11g09919	retrotransposon protein, putative, Ty1-copia subclass
		osa-miR167h	LOC_Os11g09919	retrotransposon protein, putative, Ty1-copia subclass
		osa-miR167i	LOC_Os11g09919	retrotransposon protein, putative, Ty1-copia subclass
		osa-miR167j	LOC_Os11g09919	retrotransposon protein, putative, Ty1-copia subclass
		osa-miR397a	LOC_Os11g48060	laccase-22 precursor, putative, expressed
		osa-miR397b	LOC_Os11g48060	laccase-22 precursor, putative, expressed
		osa-miR397b	LOC_Os12g15680	laccase precursor protein, putative, expressed
		osa-miR1884b	LOC_Os12g16350	enoyl-CoA hydratase/isomerase family protein, putative, expressed
		osa-miR806a	LOC_Os12g16350	enoyl-CoA hydratase/isomerase family protein, putative, expressed
		osa-miR806c	LOC_Os12g16350	enoyl-CoA hydratase/isomerase family protein, putative, expressed
		osa-miR806d	LOC_Os12g16350	enoyl-CoA hydratase/isomerase family protein, putative, expressed
		osa-miR806e	LOC_Os12g16350	enoyl-CoA hydratase/isomerase family protein, putative, expressed
		osa-miR806f	LOC_Os12g16350	enoyl-CoA hydratase/isomerase family protein, putative, expressed
		osa-miR806g	LOC_Os12g16350	enoyl-CoA hydratase/isomerase family protein, putative, expressed
		osa-miR806h	LOC_Os12g16350	enoyl-CoA hydratase/isomerase family protein, putative, expressed
		osa-miR818d	LOC_Os12g16350	enoyl-CoA hydratase/isomerase family protein, putative, expressed
ko00290	Valine, leucine and isoleucine biosynthesis	osa-miR1858a	LOC_Os01g38970	carbamoyl-phosphate synthase large chain, putative, expressed
		osa-miR1858b	LOC_Os01g38970	carbamoyl-phosphate synthase large chain, putative, expressed
		osa-miR397a	LOC_Os01g44330	laccase precursor protein, putative, expressed
		osa-miR397b	LOC_Os01g44330	laccase precursor protein, putative, expressed
		osa-miR408	LOC_Os01g61160	laccase precursor protein, putative, expressed
		osa-miR169a	LOC_Os01g62420	triosephosphate isomerase, cytosolic, putative, expressed
		osa-miR397a	LOC_Os01g62480	laccase precursor protein, putative, expressed
		osa-miR397a	LOC_Os01g62490	laccase precursor protein, putative, expressed
		osa-miR397b	LOC_Os01g62490	laccase precursor protein, putative, expressed
		osa-miR528	LOC_Os01g62600	laccase precursor protein, putative
		osa-miR397b	LOC_Os01g63180	laccase-6 precursor, putative, expressed
		osa-miR397a	LOC_Os01g63200	laccase precursor protein, putative, expressed
		osa-miR397b	LOC_Os01g63200	laccase precursor protein, putative, expressed
		osa-miR1884b	LOC_Os01g64520	uricase, putative, expressed
		osa-miR1858a	LOC_Os01g65790	pectinesterase, putative, expressed
		osa-miR1858b	LOC_Os01g65790	pectinesterase, putative, expressed
		osa-miR1858a	LOC_Os02g30840	RNA pseudouridine synthase, putative, expressed
		osa-miR1858b	LOC_Os02g30840	RNA pseudouridine synthase, putative, expressed
		osa-miR164a	LOC_Os02g46970	AMP-binding domain containing protein, expressed
		osa-miR164b	LOC_Os02g46970	AMP-binding domain containing protein, expressed
		osa-miR164f	LOC_Os02g46970	AMP-binding domain containing protein, expressed
		osa-miR812g	LOC_Os02g53180	1-aminocyclopropane-1-carboxylate oxidase protein, putative, expressed
		osa-miR812h	LOC_Os02g53180	1-aminocyclopropane-1-carboxylate oxidase protein, putative, expressed
		osa-miR812i	LOC_Os02g53180	1-aminocyclopropane-1-carboxylate oxidase protein, putative, expressed
		osa-miR812j	LOC_Os02g53180	1-aminocyclopropane-1-carboxylate oxidase protein, putative, expressed
		osa-miR444a.2	LOC_Os02g56920	WAX2, putative, expressed
		osa-miR444d.2	LOC_Os02g56920	WAX2, putative, expressed
		osa-miR444e	LOC_Os02g56920	WAX2, putative, expressed
		osa-miR820a	LOC_Os03g02010	DNA methyltransferase protein, putative, expressed
		osa-miR820b	LOC_Os03g02010	DNA methyltransferase protein, putative, expressed
		osa-miR820c	LOC_Os03g02010	DNA methyltransferase protein, putative, expressed
		osa-miR818d	LOC_Os03g08530	aminotransferase, classes I and II, domain containing protein, expressed
		osa-miR820a	LOC_Os03g15020	beta-galactosidase precursor, putative, expressed
		osa-miR820b	LOC_Os03g15020	beta-galactosidase precursor, putative, expressed
		osa-miR820c	LOC_Os03g15020	beta-galactosidase precursor, putative, expressed
		osa-miR397a	LOC_Os03g16610	laccase precursor protein, putative, expressed
		osa-miR397b	LOC_Os03g16610	laccase precursor protein, putative, expressed
		osa-miR1858a	LOC_Os03g18130	asparagine synthetase, putative, expressed
		osa-miR1858b	LOC_Os03g18130	asparagine synthetase, putative, expressed
		osa-miR408	LOC_Os03g18640	laccase precursor protein, putative, expressed
		osa-miR444a.1	LOC_Os03g56280	lactate/malate dehydrogenase, putative, expressed
		osa-miR444a.2	LOC_Os03g56280	lactate/malate dehydrogenase, putative, expressed
		osa-miR444d.1	LOC_Os03g56280	lactate/malate dehydrogenase, putative, expressed
		osa-miR444d.2	LOC_Os03g56280	lactate/malate dehydrogenase, putative, expressed
		osa-miR444e	LOC_Os03g56280	lactate/malate dehydrogenase, putative, expressed
		osa-miR1858a	LOC_Os04g24530	AMP-binding domain containing protein, expressed
		osa-miR1858b	LOC_Os04g24530	AMP-binding domain containing protein, expressed
		osa-miR408	LOC_Os04g45290	glycosyl hydrolases, putative, expressed
		osa-miR408	LOC_Os05g05860	retrotransposon protein, putative, unclassified, expressed
		osa-miR397a	LOC_Os05g38390	laccase precursor protein, putative
		osa-miR397a	LOC_Os05g38410	laccase precursor protein, putative, expressed
		osa-miR397b	LOC_Os05g38410	laccase precursor protein, putative, expressed
		osa-miR397a	LOC_Os05g38420	laccase precursor protein, putative, expressed
		osa-miR397b	LOC_Os05g38420	laccase precursor protein, putative, expressed
		osa-miR820a	LOC_Os05g40740	monocopper oxidase, putative, expressed
		osa-miR820b	LOC_Os05g40740	monocopper oxidase, putative, expressed
		osa-miR820c	LOC_Os05g40740	monocopper oxidase, putative, expressed
		osa-miR1858a	LOC_Os06g13810	pyrophosphate--fructose 6-phosphate 1-phosphotransferase subunit beta, putative, expressed
		osa-miR1858b	LOC_Os06g13810	pyrophosphate--fructose 6-phosphate 1-phosphotransferase subunit beta, putative, expressed
		osa-miR528	LOC_Os06g37150	L-ascorbate oxidase precursor, putative, expressed
		osa-miR1862a	LOC_Os06g37610	Cyclopropane-fatty-acyl-phospholipid synthase, putative, expressed
		osa-miR1862b	LOC_Os06g37610	Cyclopropane-fatty-acyl-phospholipid synthase, putative, expressed
		osa-miR1862c	LOC_Os06g37610	Cyclopropane-fatty-acyl-phospholipid synthase, putative, expressed
		osa-miR156k	LOC_Os07g09340	plasma membrane ATPase, putative, expressed
		osa-miR1858a	LOC_Os07g22720	2-oxo acid dehydrogenases acyltransferase domain containing protein, expressed
		osa-miR1858b	LOC_Os07g22720	2-oxo acid dehydrogenases acyltransferase domain containing protein, expressed
		osa-miR397a	LOC_Os07g31310	PPR repeat domain containing protein, putative, expressed
		osa-miR1858a	LOC_Os07g32660	monocopper oxidase, putative, expressed
		osa-miR1858b	LOC_Os07g32660	monocopper oxidase, putative, expressed
		osa-miR1858a	LOC_Os08g23730	class I glutamine amidotransferase, putative, expressed
		osa-miR1858b	LOC_Os08g23730	class I glutamine amidotransferase, putative, expressed
		osa-miR2873b	LOC_Os09g08880	ATP synthase like protein, putative
		osa-miR1858a	LOC_Os09g20090	L-ascorbate oxidase precursor, putative, expressed
		osa-miR1858b	LOC_Os09g20090	L-ascorbate oxidase precursor, putative, expressed
		osa-miR408	LOC_Os10g25780	FAD-linked oxidoreductase protein, putative, expressed
		osa-miR1867	LOC_Os10g30550	tRNA methyltransferase, putative, expressed
		osa-miR1854-5p	LOC_Os10g32400	PsbP, putative, expressed
		osa-miR818d	LOC_Os10g42100	pyruvate kinase, putative, expressed
		osa-miR1858a	LOC_Os11g03470	bifunctional aspartokinase/homoserine dehydrogenase, putative, expressed
		osa-miR1858b	LOC_Os11g03470	bifunctional aspartokinase/homoserine dehydrogenase, putative, expressed
		osa-miR167d	LOC_Os11g09919	retrotransposon protein, putative, Ty1-copia subclass
		osa-miR167e	LOC_Os11g09919	retrotransposon protein, putative, Ty1-copia subclass
		osa-miR167f	LOC_Os11g09919	retrotransposon protein, putative, Ty1-copia subclass
		osa-miR167g	LOC_Os11g09919	retrotransposon protein, putative, Ty1-copia subclass
		osa-miR167h	LOC_Os11g09919	retrotransposon protein, putative, Ty1-copia subclass
		osa-miR167i	LOC_Os11g09919	retrotransposon protein, putative, Ty1-copia subclass
		osa-miR167j	LOC_Os11g09919	retrotransposon protein, putative, Ty1-copia subclass
		osa-miR397a	LOC_Os11g48060	laccase-22 precursor, putative, expressed
		osa-miR397b	LOC_Os11g48060	laccase-22 precursor, putative, expressed
		osa-miR397b	LOC_Os12g15680	laccase precursor protein, putative, expressed
		osa-miR1884b	LOC_Os12g16350	enoyl-CoA hydratase/isomerase family protein, putative, expressed
		osa-miR806a	LOC_Os12g16350	enoyl-CoA hydratase/isomerase family protein, putative, expressed
		osa-miR806c	LOC_Os12g16350	enoyl-CoA hydratase/isomerase family protein, putative, expressed
		osa-miR806d	LOC_Os12g16350	enoyl-CoA hydratase/isomerase family protein, putative, expressed
		osa-miR806e	LOC_Os12g16350	enoyl-CoA hydratase/isomerase family protein, putative, expressed
		osa-miR806f	LOC_Os12g16350	enoyl-CoA hydratase/isomerase family protein, putative, expressed
		osa-miR806g	LOC_Os12g16350	enoyl-CoA hydratase/isomerase family protein, putative, expressed
		osa-miR806h	LOC_Os12g16350	enoyl-CoA hydratase/isomerase family protein, putative, expressed
		osa-miR818d	LOC_Os12g16350	enoyl-CoA hydratase/isomerase family protein, putative, expressed
ko00300	Lysine biosynthesis	osa-miR1858a	LOC_Os01g38970	carbamoyl-phosphate synthase large chain, putative, expressed
		osa-miR1858b	LOC_Os01g38970	carbamoyl-phosphate synthase large chain, putative, expressed
		osa-miR397a	LOC_Os01g44330	laccase precursor protein, putative, expressed
		osa-miR397b	LOC_Os01g44330	laccase precursor protein, putative, expressed
		osa-miR408	LOC_Os01g61160	laccase precursor protein, putative, expressed
		osa-miR169a	LOC_Os01g62420	triosephosphate isomerase, cytosolic, putative, expressed
		osa-miR397a	LOC_Os01g62480	laccase precursor protein, putative, expressed
		osa-miR397a	LOC_Os01g62490	laccase precursor protein, putative, expressed
		osa-miR397b	LOC_Os01g62490	laccase precursor protein, putative, expressed
		osa-miR528	LOC_Os01g62600	laccase precursor protein, putative
		osa-miR397b	LOC_Os01g63180	laccase-6 precursor, putative, expressed
		osa-miR397a	LOC_Os01g63200	laccase precursor protein, putative, expressed
		osa-miR397b	LOC_Os01g63200	laccase precursor protein, putative, expressed
		osa-miR1884b	LOC_Os01g64520	uricase, putative, expressed
		osa-miR1858a	LOC_Os01g65790	pectinesterase, putative, expressed
		osa-miR1858b	LOC_Os01g65790	pectinesterase, putative, expressed
		osa-miR1858a	LOC_Os02g30840	RNA pseudouridine synthase, putative, expressed
		osa-miR1858b	LOC_Os02g30840	RNA pseudouridine synthase, putative, expressed
		osa-miR164a	LOC_Os02g46970	AMP-binding domain containing protein, expressed
		osa-miR164b	LOC_Os02g46970	AMP-binding domain containing protein, expressed
		osa-miR164f	LOC_Os02g46970	AMP-binding domain containing protein, expressed
		osa-miR812g	LOC_Os02g53180	1-aminocyclopropane-1-carboxylate oxidase protein, putative, expressed
		osa-miR812h	LOC_Os02g53180	1-aminocyclopropane-1-carboxylate oxidase protein, putative, expressed
		osa-miR812i	LOC_Os02g53180	1-aminocyclopropane-1-carboxylate oxidase protein, putative, expressed
		osa-miR812j	LOC_Os02g53180	1-aminocyclopropane-1-carboxylate oxidase protein, putative, expressed
		osa-miR444a.2	LOC_Os02g56920	WAX2, putative, expressed
		osa-miR444d.2	LOC_Os02g56920	WAX2, putative, expressed
		osa-miR444e	LOC_Os02g56920	WAX2, putative, expressed
		osa-miR820a	LOC_Os03g02010	DNA methyltransferase protein, putative, expressed
		osa-miR820b	LOC_Os03g02010	DNA methyltransferase protein, putative, expressed
		osa-miR820c	LOC_Os03g02010	DNA methyltransferase protein, putative, expressed
		osa-miR818d	LOC_Os03g08530	aminotransferase, classes I and II, domain containing protein, expressed
		osa-miR820a	LOC_Os03g15020	beta-galactosidase precursor, putative, expressed
		osa-miR820b	LOC_Os03g15020	beta-galactosidase precursor, putative, expressed
		osa-miR820c	LOC_Os03g15020	beta-galactosidase precursor, putative, expressed
		osa-miR397a	LOC_Os03g16610	laccase precursor protein, putative, expressed
		osa-miR397b	LOC_Os03g16610	laccase precursor protein, putative, expressed
		osa-miR1858a	LOC_Os03g18130	asparagine synthetase, putative, expressed
		osa-miR1858b	LOC_Os03g18130	asparagine synthetase, putative, expressed
		osa-miR408	LOC_Os03g18640	laccase precursor protein, putative, expressed
		osa-miR444a.1	LOC_Os03g56280	lactate/malate dehydrogenase, putative, expressed
		osa-miR444a.2	LOC_Os03g56280	lactate/malate dehydrogenase, putative, expressed
		osa-miR444d.1	LOC_Os03g56280	lactate/malate dehydrogenase, putative, expressed
		osa-miR444d.2	LOC_Os03g56280	lactate/malate dehydrogenase, putative, expressed
		osa-miR444e	LOC_Os03g56280	lactate/malate dehydrogenase, putative, expressed
		osa-miR1858a	LOC_Os04g24530	AMP-binding domain containing protein, expressed
		osa-miR1858b	LOC_Os04g24530	AMP-binding domain containing protein, expressed
		osa-miR408	LOC_Os04g45290	glycosyl hydrolases, putative, expressed
		osa-miR408	LOC_Os05g05860	retrotransposon protein, putative, unclassified, expressed
		osa-miR397a	LOC_Os05g38390	laccase precursor protein, putative
		osa-miR397a	LOC_Os05g38410	laccase precursor protein, putative, expressed
		osa-miR397b	LOC_Os05g38410	laccase precursor protein, putative, expressed
		osa-miR397a	LOC_Os05g38420	laccase precursor protein, putative, expressed
		osa-miR397b	LOC_Os05g38420	laccase precursor protein, putative, expressed
		osa-miR820a	LOC_Os05g40740	monocopper oxidase, putative, expressed
		osa-miR820b	LOC_Os05g40740	monocopper oxidase, putative, expressed
		osa-miR820c	LOC_Os05g40740	monocopper oxidase, putative, expressed
		osa-miR815b	LOC_Os06g04070	pyridoxal-dependent decarboxylase protein, putative, expressed
		osa-miR815c	LOC_Os06g04070	pyridoxal-dependent decarboxylase protein, putative, expressed
		osa-miR1858a	LOC_Os06g13810	pyrophosphate--fructose 6-phosphate 1-phosphotransferase subunit beta, putative, expressed
		osa-miR1858b	LOC_Os06g13810	pyrophosphate--fructose 6-phosphate 1-phosphotransferase subunit beta, putative, expressed
		osa-miR528	LOC_Os06g37150	L-ascorbate oxidase precursor, putative, expressed
		osa-miR1862a	LOC_Os06g37610	Cyclopropane-fatty-acyl-phospholipid synthase, putative, expressed
		osa-miR1862b	LOC_Os06g37610	Cyclopropane-fatty-acyl-phospholipid synthase, putative, expressed
		osa-miR1862c	LOC_Os06g37610	Cyclopropane-fatty-acyl-phospholipid synthase, putative, expressed
		osa-miR156k	LOC_Os07g09340	plasma membrane ATPase, putative, expressed
		osa-miR1858a	LOC_Os07g22720	2-oxo acid dehydrogenases acyltransferase domain containing protein, expressed
		osa-miR1858b	LOC_Os07g22720	2-oxo acid dehydrogenases acyltransferase domain containing protein, expressed
		osa-miR397a	LOC_Os07g31310	PPR repeat domain containing protein, putative, expressed
		osa-miR1858a	LOC_Os07g32660	monocopper oxidase, putative, expressed
		osa-miR1858b	LOC_Os07g32660	monocopper oxidase, putative, expressed
		osa-miR1858a	LOC_Os08g23730	class I glutamine amidotransferase, putative, expressed
		osa-miR1858b	LOC_Os08g23730	class I glutamine amidotransferase, putative, expressed
		osa-miR2873b	LOC_Os09g08880	ATP synthase like protein, putative
		osa-miR1858a	LOC_Os09g20090	L-ascorbate oxidase precursor, putative, expressed
		osa-miR1858b	LOC_Os09g20090	L-ascorbate oxidase precursor, putative, expressed
		osa-miR408	LOC_Os10g25780	FAD-linked oxidoreductase protein, putative, expressed
		osa-miR1867	LOC_Os10g30550	tRNA methyltransferase, putative, expressed
		osa-miR1854-5p	LOC_Os10g32400	PsbP, putative, expressed
		osa-miR818d	LOC_Os10g42100	pyruvate kinase, putative, expressed
		osa-miR1858a	LOC_Os11g03470	bifunctional aspartokinase/homoserine dehydrogenase, putative, expressed
		osa-miR1858b	LOC_Os11g03470	bifunctional aspartokinase/homoserine dehydrogenase, putative, expressed
		osa-miR167d	LOC_Os11g09919	retrotransposon protein, putative, Ty1-copia subclass
		osa-miR167e	LOC_Os11g09919	retrotransposon protein, putative, Ty1-copia subclass
		osa-miR167f	LOC_Os11g09919	retrotransposon protein, putative, Ty1-copia subclass
		osa-miR167g	LOC_Os11g09919	retrotransposon protein, putative, Ty1-copia subclass
		osa-miR167h	LOC_Os11g09919	retrotransposon protein, putative, Ty1-copia subclass
		osa-miR167i	LOC_Os11g09919	retrotransposon protein, putative, Ty1-copia subclass
		osa-miR167j	LOC_Os11g09919	retrotransposon protein, putative, Ty1-copia subclass
		osa-miR397a	LOC_Os11g48060	laccase-22 precursor, putative, expressed
		osa-miR397b	LOC_Os11g48060	laccase-22 precursor, putative, expressed
		osa-miR397b	LOC_Os12g15680	laccase precursor protein, putative, expressed
		osa-miR1884b	LOC_Os12g16350	enoyl-CoA hydratase/isomerase family protein, putative, expressed
		osa-miR806a	LOC_Os12g16350	enoyl-CoA hydratase/isomerase family protein, putative, expressed
		osa-miR806c	LOC_Os12g16350	enoyl-CoA hydratase/isomerase family protein, putative, expressed
		osa-miR806d	LOC_Os12g16350	enoyl-CoA hydratase/isomerase family protein, putative, expressed
		osa-miR806e	LOC_Os12g16350	enoyl-CoA hydratase/isomerase family protein, putative, expressed
		osa-miR806f	LOC_Os12g16350	enoyl-CoA hydratase/isomerase family protein, putative, expressed
		osa-miR806g	LOC_Os12g16350	enoyl-CoA hydratase/isomerase family protein, putative, expressed
		osa-miR806h	LOC_Os12g16350	enoyl-CoA hydratase/isomerase family protein, putative, expressed
		osa-miR818d	LOC_Os12g16350	enoyl-CoA hydratase/isomerase family protein, putative, expressed
ko00310	Lysine degradation	osa-miR1858a	LOC_Os01g38970	carbamoyl-phosphate synthase large chain, putative, expressed
		osa-miR1858b	LOC_Os01g38970	carbamoyl-phosphate synthase large chain, putative, expressed
		osa-miR397a	LOC_Os01g44330	laccase precursor protein, putative, expressed
		osa-miR397b	LOC_Os01g44330	laccase precursor protein, putative, expressed
		osa-miR408	LOC_Os01g61160	laccase precursor protein, putative, expressed
		osa-miR169a	LOC_Os01g62420	triosephosphate isomerase, cytosolic, putative, expressed
		osa-miR397a	LOC_Os01g62480	laccase precursor protein, putative, expressed
		osa-miR397a	LOC_Os01g62490	laccase precursor protein, putative, expressed
		osa-miR397b	LOC_Os01g62490	laccase precursor protein, putative, expressed
		osa-miR528	LOC_Os01g62600	laccase precursor protein, putative
		osa-miR397b	LOC_Os01g63180	laccase-6 precursor, putative, expressed
		osa-miR397a	LOC_Os01g63200	laccase precursor protein, putative, expressed
		osa-miR397b	LOC_Os01g63200	laccase precursor protein, putative, expressed
		osa-miR1884b	LOC_Os01g64520	uricase, putative, expressed
		osa-miR1858a	LOC_Os01g65790	pectinesterase, putative, expressed
		osa-miR1858b	LOC_Os01g65790	pectinesterase, putative, expressed
		osa-miR1858a	LOC_Os02g30840	RNA pseudouridine synthase, putative, expressed
		osa-miR1858b	LOC_Os02g30840	RNA pseudouridine synthase, putative, expressed
		osa-miR164a	LOC_Os02g46970	AMP-binding domain containing protein, expressed
		osa-miR164b	LOC_Os02g46970	AMP-binding domain containing protein, expressed
		osa-miR164f	LOC_Os02g46970	AMP-binding domain containing protein, expressed
		osa-miR812g	LOC_Os02g53180	1-aminocyclopropane-1-carboxylate oxidase protein, putative, expressed
		osa-miR812h	LOC_Os02g53180	1-aminocyclopropane-1-carboxylate oxidase protein, putative, expressed
		osa-miR812i	LOC_Os02g53180	1-aminocyclopropane-1-carboxylate oxidase protein, putative, expressed
		osa-miR812j	LOC_Os02g53180	1-aminocyclopropane-1-carboxylate oxidase protein, putative, expressed
		osa-miR444a.2	LOC_Os02g56920	WAX2, putative, expressed
		osa-miR444d.2	LOC_Os02g56920	WAX2, putative, expressed
		osa-miR444e	LOC_Os02g56920	WAX2, putative, expressed
		osa-miR820a	LOC_Os03g02010	DNA methyltransferase protein, putative, expressed
		osa-miR820b	LOC_Os03g02010	DNA methyltransferase protein, putative, expressed
		osa-miR820c	LOC_Os03g02010	DNA methyltransferase protein, putative, expressed
		osa-miR818d	LOC_Os03g08530	aminotransferase, classes I and II, domain containing protein, expressed
		osa-miR820a	LOC_Os03g15020	beta-galactosidase precursor, putative, expressed
		osa-miR820b	LOC_Os03g15020	beta-galactosidase precursor, putative, expressed
		osa-miR820c	LOC_Os03g15020	beta-galactosidase precursor, putative, expressed
		osa-miR397a	LOC_Os03g16610	laccase precursor protein, putative, expressed
		osa-miR397b	LOC_Os03g16610	laccase precursor protein, putative, expressed
		osa-miR1858a	LOC_Os03g18130	asparagine synthetase, putative, expressed
		osa-miR1858b	LOC_Os03g18130	asparagine synthetase, putative, expressed
		osa-miR408	LOC_Os03g18640	laccase precursor protein, putative, expressed
		osa-miR444a.1	LOC_Os03g56280	lactate/malate dehydrogenase, putative, expressed
		osa-miR444a.2	LOC_Os03g56280	lactate/malate dehydrogenase, putative, expressed
		osa-miR444d.1	LOC_Os03g56280	lactate/malate dehydrogenase, putative, expressed
		osa-miR444d.2	LOC_Os03g56280	lactate/malate dehydrogenase, putative, expressed
		osa-miR444e	LOC_Os03g56280	lactate/malate dehydrogenase, putative, expressed
		osa-miR1858a	LOC_Os04g24530	AMP-binding domain containing protein, expressed
		osa-miR1858b	LOC_Os04g24530	AMP-binding domain containing protein, expressed
		osa-miR408	LOC_Os04g45290	glycosyl hydrolases, putative, expressed
		osa-miR408	LOC_Os05g05860	retrotransposon protein, putative, unclassified, expressed
		osa-miR397a	LOC_Os05g38390	laccase precursor protein, putative
		osa-miR397a	LOC_Os05g38410	laccase precursor protein, putative, expressed
		osa-miR397b	LOC_Os05g38410	laccase precursor protein, putative, expressed
		osa-miR397a	LOC_Os05g38420	laccase precursor protein, putative, expressed
		osa-miR397b	LOC_Os05g38420	laccase precursor protein, putative, expressed
		osa-miR820a	LOC_Os05g40740	monocopper oxidase, putative, expressed
		osa-miR820b	LOC_Os05g40740	monocopper oxidase, putative, expressed
		osa-miR820c	LOC_Os05g40740	monocopper oxidase, putative, expressed
		osa-miR815b	LOC_Os06g04070	pyridoxal-dependent decarboxylase protein, putative, expressed
		osa-miR815c	LOC_Os06g04070	pyridoxal-dependent decarboxylase protein, putative, expressed
		osa-miR1858a	LOC_Os06g13810	pyrophosphate--fructose 6-phosphate 1-phosphotransferase subunit beta, putative, expressed
		osa-miR1858b	LOC_Os06g13810	pyrophosphate--fructose 6-phosphate 1-phosphotransferase subunit beta, putative, expressed
		osa-miR528	LOC_Os06g37150	L-ascorbate oxidase precursor, putative, expressed
		osa-miR1862a	LOC_Os06g37610	Cyclopropane-fatty-acyl-phospholipid synthase, putative, expressed
		osa-miR1862b	LOC_Os06g37610	Cyclopropane-fatty-acyl-phospholipid synthase, putative, expressed
		osa-miR1862c	LOC_Os06g37610	Cyclopropane-fatty-acyl-phospholipid synthase, putative, expressed
		osa-miR156k	LOC_Os07g09340	plasma membrane ATPase, putative, expressed
		osa-miR1858a	LOC_Os07g22720	2-oxo acid dehydrogenases acyltransferase domain containing protein, expressed
		osa-miR1858b	LOC_Os07g22720	2-oxo acid dehydrogenases acyltransferase domain containing protein, expressed
		osa-miR397a	LOC_Os07g31310	PPR repeat domain containing protein, putative, expressed
		osa-miR1858a	LOC_Os07g32660	monocopper oxidase, putative, expressed
		osa-miR1858b	LOC_Os07g32660	monocopper oxidase, putative, expressed
		osa-miR1858a	LOC_Os08g23730	class I glutamine amidotransferase, putative, expressed
		osa-miR1858b	LOC_Os08g23730	class I glutamine amidotransferase, putative, expressed
		osa-miR2873b	LOC_Os09g08880	ATP synthase like protein, putative
		osa-miR1858a	LOC_Os09g20090	L-ascorbate oxidase precursor, putative, expressed
		osa-miR1858b	LOC_Os09g20090	L-ascorbate oxidase precursor, putative, expressed
		osa-miR408	LOC_Os10g25780	FAD-linked oxidoreductase protein, putative, expressed
		osa-miR1867	LOC_Os10g30550	tRNA methyltransferase, putative, expressed
		osa-miR1854-5p	LOC_Os10g32400	PsbP, putative, expressed
		osa-miR818d	LOC_Os10g42100	pyruvate kinase, putative, expressed
		osa-miR1858a	LOC_Os11g03470	bifunctional aspartokinase/homoserine dehydrogenase, putative, expressed
		osa-miR1858b	LOC_Os11g03470	bifunctional aspartokinase/homoserine dehydrogenase, putative, expressed
		osa-miR167d	LOC_Os11g09919	retrotransposon protein, putative, Ty1-copia subclass
		osa-miR167e	LOC_Os11g09919	retrotransposon protein, putative, Ty1-copia subclass
		osa-miR167f	LOC_Os11g09919	retrotransposon protein, putative, Ty1-copia subclass
		osa-miR167g	LOC_Os11g09919	retrotransposon protein, putative, Ty1-copia subclass
		osa-miR167h	LOC_Os11g09919	retrotransposon protein, putative, Ty1-copia subclass
		osa-miR167i	LOC_Os11g09919	retrotransposon protein, putative, Ty1-copia subclass
		osa-miR167j	LOC_Os11g09919	retrotransposon protein, putative, Ty1-copia subclass
		osa-miR397a	LOC_Os11g48060	laccase-22 precursor, putative, expressed
		osa-miR397b	LOC_Os11g48060	laccase-22 precursor, putative, expressed
		osa-miR397b	LOC_Os12g15680	laccase precursor protein, putative, expressed
		osa-miR1884b	LOC_Os12g16350	enoyl-CoA hydratase/isomerase family protein, putative, expressed
		osa-miR806a	LOC_Os12g16350	enoyl-CoA hydratase/isomerase family protein, putative, expressed
		osa-miR806c	LOC_Os12g16350	enoyl-CoA hydratase/isomerase family protein, putative, expressed
		osa-miR806d	LOC_Os12g16350	enoyl-CoA hydratase/isomerase family protein, putative, expressed
		osa-miR806e	LOC_Os12g16350	enoyl-CoA hydratase/isomerase family protein, putative, expressed
		osa-miR806f	LOC_Os12g16350	enoyl-CoA hydratase/isomerase family protein, putative, expressed
		osa-miR806g	LOC_Os12g16350	enoyl-CoA hydratase/isomerase family protein, putative, expressed
		osa-miR806h	LOC_Os12g16350	enoyl-CoA hydratase/isomerase family protein, putative, expressed
		osa-miR818d	LOC_Os12g16350	enoyl-CoA hydratase/isomerase family protein, putative, expressed
ko00330	Arginine and proline metabolism	osa-miR1858a	LOC_Os01g38970	carbamoyl-phosphate synthase large chain, putative, expressed
		osa-miR1858b	LOC_Os01g38970	carbamoyl-phosphate synthase large chain, putative, expressed
		osa-miR397a	LOC_Os01g44330	laccase precursor protein, putative, expressed
		osa-miR397b	LOC_Os01g44330	laccase precursor protein, putative, expressed
		osa-miR408	LOC_Os01g61160	laccase precursor protein, putative, expressed
		osa-miR169a	LOC_Os01g62420	triosephosphate isomerase, cytosolic, putative, expressed
		osa-miR397a	LOC_Os01g62480	laccase precursor protein, putative, expressed
		osa-miR397a	LOC_Os01g62490	laccase precursor protein, putative, expressed
		osa-miR397b	LOC_Os01g62490	laccase precursor protein, putative, expressed
		osa-miR528	LOC_Os01g62600	laccase precursor protein, putative
		osa-miR397b	LOC_Os01g63180	laccase-6 precursor, putative, expressed
		osa-miR397a	LOC_Os01g63200	laccase precursor protein, putative, expressed
		osa-miR397b	LOC_Os01g63200	laccase precursor protein, putative, expressed
		osa-miR1884b	LOC_Os01g64520	uricase, putative, expressed
		osa-miR1858a	LOC_Os01g65790	pectinesterase, putative, expressed
		osa-miR1858b	LOC_Os01g65790	pectinesterase, putative, expressed
		osa-miR1858a	LOC_Os02g30840	RNA pseudouridine synthase, putative, expressed
		osa-miR1858b	LOC_Os02g30840	RNA pseudouridine synthase, putative, expressed
		osa-miR164a	LOC_Os02g46970	AMP-binding domain containing protein, expressed
		osa-miR164b	LOC_Os02g46970	AMP-binding domain containing protein, expressed
		osa-miR164f	LOC_Os02g46970	AMP-binding domain containing protein, expressed
		osa-miR812g	LOC_Os02g53180	1-aminocyclopropane-1-carboxylate oxidase protein, putative, expressed
		osa-miR812h	LOC_Os02g53180	1-aminocyclopropane-1-carboxylate oxidase protein, putative, expressed
		osa-miR812i	LOC_Os02g53180	1-aminocyclopropane-1-carboxylate oxidase protein, putative, expressed
		osa-miR812j	LOC_Os02g53180	1-aminocyclopropane-1-carboxylate oxidase protein, putative, expressed
		osa-miR444a.2	LOC_Os02g56920	WAX2, putative, expressed
		osa-miR444d.2	LOC_Os02g56920	WAX2, putative, expressed
		osa-miR444e	LOC_Os02g56920	WAX2, putative, expressed
		osa-miR820a	LOC_Os03g02010	DNA methyltransferase protein, putative, expressed
		osa-miR820b	LOC_Os03g02010	DNA methyltransferase protein, putative, expressed
		osa-miR820c	LOC_Os03g02010	DNA methyltransferase protein, putative, expressed
		osa-miR818d	LOC_Os03g08530	aminotransferase, classes I and II, domain containing protein, expressed
		osa-miR820a	LOC_Os03g15020	beta-galactosidase precursor, putative, expressed
		osa-miR820b	LOC_Os03g15020	beta-galactosidase precursor, putative, expressed
		osa-miR820c	LOC_Os03g15020	beta-galactosidase precursor, putative, expressed
		osa-miR397a	LOC_Os03g16610	laccase precursor protein, putative, expressed
		osa-miR397b	LOC_Os03g16610	laccase precursor protein, putative, expressed
		osa-miR1858a	LOC_Os03g18130	asparagine synthetase, putative, expressed
		osa-miR1858b	LOC_Os03g18130	asparagine synthetase, putative, expressed
		osa-miR408	LOC_Os03g18640	laccase precursor protein, putative, expressed
		osa-miR444a.1	LOC_Os03g56280	lactate/malate dehydrogenase, putative, expressed
		osa-miR444a.2	LOC_Os03g56280	lactate/malate dehydrogenase, putative, expressed
		osa-miR444d.1	LOC_Os03g56280	lactate/malate dehydrogenase, putative, expressed
		osa-miR444d.2	LOC_Os03g56280	lactate/malate dehydrogenase, putative, expressed
		osa-miR444e	LOC_Os03g56280	lactate/malate dehydrogenase, putative, expressed
		osa-miR1858a	LOC_Os04g24530	AMP-binding domain containing protein, expressed
		osa-miR1858b	LOC_Os04g24530	AMP-binding domain containing protein, expressed
		osa-miR408	LOC_Os04g45290	glycosyl hydrolases, putative, expressed
		osa-miR408	LOC_Os05g05860	retrotransposon protein, putative, unclassified, expressed
		osa-miR397a	LOC_Os05g38390	laccase precursor protein, putative
		osa-miR397a	LOC_Os05g38410	laccase precursor protein, putative, expressed
		osa-miR397b	LOC_Os05g38410	laccase precursor protein, putative, expressed
		osa-miR397a	LOC_Os05g38420	laccase precursor protein, putative, expressed
		osa-miR397b	LOC_Os05g38420	laccase precursor protein, putative, expressed
		osa-miR820a	LOC_Os05g40740	monocopper oxidase, putative, expressed
		osa-miR820b	LOC_Os05g40740	monocopper oxidase, putative, expressed
		osa-miR820c	LOC_Os05g40740	monocopper oxidase, putative, expressed
		osa-miR815b	LOC_Os06g04070	pyridoxal-dependent decarboxylase protein, putative, expressed
		osa-miR815c	LOC_Os06g04070	pyridoxal-dependent decarboxylase protein, putative, expressed
		osa-miR1858a	LOC_Os06g13810	pyrophosphate--fructose 6-phosphate 1-phosphotransferase subunit beta, putative, expressed
		osa-miR1858b	LOC_Os06g13810	pyrophosphate--fructose 6-phosphate 1-phosphotransferase subunit beta, putative, expressed
		osa-miR528	LOC_Os06g37150	L-ascorbate oxidase precursor, putative, expressed
		osa-miR1862a	LOC_Os06g37610	Cyclopropane-fatty-acyl-phospholipid synthase, putative, expressed
		osa-miR1862b	LOC_Os06g37610	Cyclopropane-fatty-acyl-phospholipid synthase, putative, expressed
		osa-miR1862c	LOC_Os06g37610	Cyclopropane-fatty-acyl-phospholipid synthase, putative, expressed
		osa-miR156k	LOC_Os07g09340	plasma membrane ATPase, putative, expressed
		osa-miR1858a	LOC_Os07g22720	2-oxo acid dehydrogenases acyltransferase domain containing protein, expressed
		osa-miR1858b	LOC_Os07g22720	2-oxo acid dehydrogenases acyltransferase domain containing protein, expressed
		osa-miR397a	LOC_Os07g31310	PPR repeat domain containing protein, putative, expressed
		osa-miR1858a	LOC_Os07g32660	monocopper oxidase, putative, expressed
		osa-miR1858b	LOC_Os07g32660	monocopper oxidase, putative, expressed
		osa-miR1858a	LOC_Os08g23730	class I glutamine amidotransferase, putative, expressed
		osa-miR1858b	LOC_Os08g23730	class I glutamine amidotransferase, putative, expressed
		osa-miR2873b	LOC_Os09g08880	ATP synthase like protein, putative
		osa-miR1858a	LOC_Os09g20090	L-ascorbate oxidase precursor, putative, expressed
		osa-miR1858b	LOC_Os09g20090	L-ascorbate oxidase precursor, putative, expressed
		osa-miR408	LOC_Os10g25780	FAD-linked oxidoreductase protein, putative, expressed
		osa-miR1867	LOC_Os10g30550	tRNA methyltransferase, putative, expressed
		osa-miR1854-5p	LOC_Os10g32400	PsbP, putative, expressed
		osa-miR1858a	LOC_Os10g38930	shikimate/quinate 5-dehydrogenase, putative, expressed
		osa-miR1858b	LOC_Os10g38930	shikimate/quinate 5-dehydrogenase, putative, expressed
		osa-miR818d	LOC_Os10g42100	pyruvate kinase, putative, expressed
		osa-miR1858a	LOC_Os11g03470	bifunctional aspartokinase/homoserine dehydrogenase, putative, expressed
		osa-miR1858b	LOC_Os11g03470	bifunctional aspartokinase/homoserine dehydrogenase, putative, expressed
		osa-miR167d	LOC_Os11g09919	retrotransposon protein, putative, Ty1-copia subclass
		osa-miR167e	LOC_Os11g09919	retrotransposon protein, putative, Ty1-copia subclass
		osa-miR167f	LOC_Os11g09919	retrotransposon protein, putative, Ty1-copia subclass
		osa-miR167g	LOC_Os11g09919	retrotransposon protein, putative, Ty1-copia subclass
		osa-miR167h	LOC_Os11g09919	retrotransposon protein, putative, Ty1-copia subclass
		osa-miR167i	LOC_Os11g09919	retrotransposon protein, putative, Ty1-copia subclass
		osa-miR167j	LOC_Os11g09919	retrotransposon protein, putative, Ty1-copia subclass
		osa-miR397a	LOC_Os11g48060	laccase-22 precursor, putative, expressed
		osa-miR397b	LOC_Os11g48060	laccase-22 precursor, putative, expressed
		osa-miR397b	LOC_Os12g15680	laccase precursor protein, putative, expressed
		osa-miR1884b	LOC_Os12g16350	enoyl-CoA hydratase/isomerase family protein, putative, expressed
		osa-miR806a	LOC_Os12g16350	enoyl-CoA hydratase/isomerase family protein, putative, expressed
		osa-miR806c	LOC_Os12g16350	enoyl-CoA hydratase/isomerase family protein, putative, expressed
		osa-miR806d	LOC_Os12g16350	enoyl-CoA hydratase/isomerase family protein, putative, expressed
		osa-miR806e	LOC_Os12g16350	enoyl-CoA hydratase/isomerase family protein, putative, expressed
		osa-miR806f	LOC_Os12g16350	enoyl-CoA hydratase/isomerase family protein, putative, expressed
		osa-miR806g	LOC_Os12g16350	enoyl-CoA hydratase/isomerase family protein, putative, expressed
		osa-miR806h	LOC_Os12g16350	enoyl-CoA hydratase/isomerase family protein, putative, expressed
		osa-miR818d	LOC_Os12g16350	enoyl-CoA hydratase/isomerase family protein, putative, expressed
ko00340	Histidine metabolism	osa-miR1858a	LOC_Os01g38970	carbamoyl-phosphate synthase large chain, putative, expressed
		osa-miR1858b	LOC_Os01g38970	carbamoyl-phosphate synthase large chain, putative, expressed
		osa-miR397a	LOC_Os01g44330	laccase precursor protein, putative, expressed
		osa-miR397b	LOC_Os01g44330	laccase precursor protein, putative, expressed
		osa-miR408	LOC_Os01g61160	laccase precursor protein, putative, expressed
		osa-miR169a	LOC_Os01g62420	triosephosphate isomerase, cytosolic, putative, expressed
		osa-miR397a	LOC_Os01g62480	laccase precursor protein, putative, expressed
		osa-miR397a	LOC_Os01g62490	laccase precursor protein, putative, expressed
		osa-miR397b	LOC_Os01g62490	laccase precursor protein, putative, expressed
		osa-miR528	LOC_Os01g62600	laccase precursor protein, putative
		osa-miR397b	LOC_Os01g63180	laccase-6 precursor, putative, expressed
		osa-miR397a	LOC_Os01g63200	laccase precursor protein, putative, expressed
		osa-miR397b	LOC_Os01g63200	laccase precursor protein, putative, expressed
		osa-miR1884b	LOC_Os01g64520	uricase, putative, expressed
		osa-miR1858a	LOC_Os01g65790	pectinesterase, putative, expressed
		osa-miR1858b	LOC_Os01g65790	pectinesterase, putative, expressed
		osa-miR1858a	LOC_Os02g30840	RNA pseudouridine synthase, putative, expressed
		osa-miR1858b	LOC_Os02g30840	RNA pseudouridine synthase, putative, expressed
		osa-miR164a	LOC_Os02g46970	AMP-binding domain containing protein, expressed
		osa-miR164b	LOC_Os02g46970	AMP-binding domain containing protein, expressed
		osa-miR164f	LOC_Os02g46970	AMP-binding domain containing protein, expressed
		osa-miR812g	LOC_Os02g53180	1-aminocyclopropane-1-carboxylate oxidase protein, putative, expressed
		osa-miR812h	LOC_Os02g53180	1-aminocyclopropane-1-carboxylate oxidase protein, putative, expressed
		osa-miR812i	LOC_Os02g53180	1-aminocyclopropane-1-carboxylate oxidase protein, putative, expressed
		osa-miR812j	LOC_Os02g53180	1-aminocyclopropane-1-carboxylate oxidase protein, putative, expressed
		osa-miR444a.2	LOC_Os02g56920	WAX2, putative, expressed
		osa-miR444d.2	LOC_Os02g56920	WAX2, putative, expressed
		osa-miR444e	LOC_Os02g56920	WAX2, putative, expressed
		osa-miR820a	LOC_Os03g02010	DNA methyltransferase protein, putative, expressed
		osa-miR820b	LOC_Os03g02010	DNA methyltransferase protein, putative, expressed
		osa-miR820c	LOC_Os03g02010	DNA methyltransferase protein, putative, expressed
		osa-miR818d	LOC_Os03g08530	aminotransferase, classes I and II, domain containing protein, expressed
		osa-miR820a	LOC_Os03g15020	beta-galactosidase precursor, putative, expressed
		osa-miR820b	LOC_Os03g15020	beta-galactosidase precursor, putative, expressed
		osa-miR820c	LOC_Os03g15020	beta-galactosidase precursor, putative, expressed
		osa-miR397a	LOC_Os03g16610	laccase precursor protein, putative, expressed
		osa-miR397b	LOC_Os03g16610	laccase precursor protein, putative, expressed
		osa-miR1858a	LOC_Os03g18130	asparagine synthetase, putative, expressed
		osa-miR1858b	LOC_Os03g18130	asparagine synthetase, putative, expressed
		osa-miR408	LOC_Os03g18640	laccase precursor protein, putative, expressed
		osa-miR444a.1	LOC_Os03g56280	lactate/malate dehydrogenase, putative, expressed
		osa-miR444a.2	LOC_Os03g56280	lactate/malate dehydrogenase, putative, expressed
		osa-miR444d.1	LOC_Os03g56280	lactate/malate dehydrogenase, putative, expressed
		osa-miR444d.2	LOC_Os03g56280	lactate/malate dehydrogenase, putative, expressed
		osa-miR444e	LOC_Os03g56280	lactate/malate dehydrogenase, putative, expressed
		osa-miR1858a	LOC_Os04g24530	AMP-binding domain containing protein, expressed
		osa-miR1858b	LOC_Os04g24530	AMP-binding domain containing protein, expressed
		osa-miR408	LOC_Os04g45290	glycosyl hydrolases, putative, expressed
		osa-miR408	LOC_Os05g05860	retrotransposon protein, putative, unclassified, expressed
		osa-miR397a	LOC_Os05g38390	laccase precursor protein, putative
		osa-miR397a	LOC_Os05g38410	laccase precursor protein, putative, expressed
		osa-miR397b	LOC_Os05g38410	laccase precursor protein, putative, expressed
		osa-miR397a	LOC_Os05g38420	laccase precursor protein, putative, expressed
		osa-miR397b	LOC_Os05g38420	laccase precursor protein, putative, expressed
		osa-miR820a	LOC_Os05g40740	monocopper oxidase, putative, expressed
		osa-miR820b	LOC_Os05g40740	monocopper oxidase, putative, expressed
		osa-miR820c	LOC_Os05g40740	monocopper oxidase, putative, expressed
		osa-miR815b	LOC_Os06g04070	pyridoxal-dependent decarboxylase protein, putative, expressed
		osa-miR815c	LOC_Os06g04070	pyridoxal-dependent decarboxylase protein, putative, expressed
		osa-miR1858a	LOC_Os06g13810	pyrophosphate--fructose 6-phosphate 1-phosphotransferase subunit beta, putative, expressed
		osa-miR1858b	LOC_Os06g13810	pyrophosphate--fructose 6-phosphate 1-phosphotransferase subunit beta, putative, expressed
		osa-miR528	LOC_Os06g37150	L-ascorbate oxidase precursor, putative, expressed
		osa-miR1862a	LOC_Os06g37610	Cyclopropane-fatty-acyl-phospholipid synthase, putative, expressed
		osa-miR1862b	LOC_Os06g37610	Cyclopropane-fatty-acyl-phospholipid synthase, putative, expressed
		osa-miR1862c	LOC_Os06g37610	Cyclopropane-fatty-acyl-phospholipid synthase, putative, expressed
		osa-miR156k	LOC_Os07g09340	plasma membrane ATPase, putative, expressed
		osa-miR1858a	LOC_Os07g22720	2-oxo acid dehydrogenases acyltransferase domain containing protein, expressed
		osa-miR1858b	LOC_Os07g22720	2-oxo acid dehydrogenases acyltransferase domain containing protein, expressed
		osa-miR397a	LOC_Os07g31310	PPR repeat domain containing protein, putative, expressed
		osa-miR1858a	LOC_Os07g32660	monocopper oxidase, putative, expressed
		osa-miR1858b	LOC_Os07g32660	monocopper oxidase, putative, expressed
		osa-miR1858a	LOC_Os08g23730	class I glutamine amidotransferase, putative, expressed
		osa-miR1858b	LOC_Os08g23730	class I glutamine amidotransferase, putative, expressed
		osa-miR2873b	LOC_Os09g08880	ATP synthase like protein, putative
		osa-miR1858a	LOC_Os09g20090	L-ascorbate oxidase precursor, putative, expressed
		osa-miR1858b	LOC_Os09g20090	L-ascorbate oxidase precursor, putative, expressed
		osa-miR408	LOC_Os10g25780	FAD-linked oxidoreductase protein, putative, expressed
		osa-miR1867	LOC_Os10g30550	tRNA methyltransferase, putative, expressed
		osa-miR1854-5p	LOC_Os10g32400	PsbP, putative, expressed
		osa-miR1858a	LOC_Os10g38930	shikimate/quinate 5-dehydrogenase, putative, expressed
		osa-miR1858b	LOC_Os10g38930	shikimate/quinate 5-dehydrogenase, putative, expressed
		osa-miR818d	LOC_Os10g42100	pyruvate kinase, putative, expressed
		osa-miR1858a	LOC_Os11g03470	bifunctional aspartokinase/homoserine dehydrogenase, putative, expressed
		osa-miR1858b	LOC_Os11g03470	bifunctional aspartokinase/homoserine dehydrogenase, putative, expressed
		osa-miR167d	LOC_Os11g09919	retrotransposon protein, putative, Ty1-copia subclass
		osa-miR167e	LOC_Os11g09919	retrotransposon protein, putative, Ty1-copia subclass
		osa-miR167f	LOC_Os11g09919	retrotransposon protein, putative, Ty1-copia subclass
		osa-miR167g	LOC_Os11g09919	retrotransposon protein, putative, Ty1-copia subclass
		osa-miR167h	LOC_Os11g09919	retrotransposon protein, putative, Ty1-copia subclass
		osa-miR167i	LOC_Os11g09919	retrotransposon protein, putative, Ty1-copia subclass
		osa-miR167j	LOC_Os11g09919	retrotransposon protein, putative, Ty1-copia subclass
		osa-miR397a	LOC_Os11g48060	laccase-22 precursor, putative, expressed
		osa-miR397b	LOC_Os11g48060	laccase-22 precursor, putative, expressed
		osa-miR397b	LOC_Os12g15680	laccase precursor protein, putative, expressed
		osa-miR1884b	LOC_Os12g16350	enoyl-CoA hydratase/isomerase family protein, putative, expressed
		osa-miR806a	LOC_Os12g16350	enoyl-CoA hydratase/isomerase family protein, putative, expressed
		osa-miR806c	LOC_Os12g16350	enoyl-CoA hydratase/isomerase family protein, putative, expressed
		osa-miR806d	LOC_Os12g16350	enoyl-CoA hydratase/isomerase family protein, putative, expressed
		osa-miR806e	LOC_Os12g16350	enoyl-CoA hydratase/isomerase family protein, putative, expressed
		osa-miR806f	LOC_Os12g16350	enoyl-CoA hydratase/isomerase family protein, putative, expressed
		osa-miR806g	LOC_Os12g16350	enoyl-CoA hydratase/isomerase family protein, putative, expressed
		osa-miR806h	LOC_Os12g16350	enoyl-CoA hydratase/isomerase family protein, putative, expressed
		osa-miR818d	LOC_Os12g16350	enoyl-CoA hydratase/isomerase family protein, putative, expressed
ko00350	Tyrosine metabolism	osa-miR1858a	LOC_Os01g38970	carbamoyl-phosphate synthase large chain, putative, expressed
		osa-miR1858b	LOC_Os01g38970	carbamoyl-phosphate synthase large chain, putative, expressed
		osa-miR397a	LOC_Os01g44330	laccase precursor protein, putative, expressed
		osa-miR397b	LOC_Os01g44330	laccase precursor protein, putative, expressed
		osa-miR408	LOC_Os01g61160	laccase precursor protein, putative, expressed
		osa-miR169a	LOC_Os01g62420	triosephosphate isomerase, cytosolic, putative, expressed
		osa-miR397a	LOC_Os01g62480	laccase precursor protein, putative, expressed
		osa-miR397a	LOC_Os01g62490	laccase precursor protein, putative, expressed
		osa-miR397b	LOC_Os01g62490	laccase precursor protein, putative, expressed
		osa-miR528	LOC_Os01g62600	laccase precursor protein, putative
		osa-miR397b	LOC_Os01g63180	laccase-6 precursor, putative, expressed
		osa-miR397a	LOC_Os01g63200	laccase precursor protein, putative, expressed
		osa-miR397b	LOC_Os01g63200	laccase precursor protein, putative, expressed
		osa-miR1884b	LOC_Os01g64520	uricase, putative, expressed
		osa-miR1858a	LOC_Os01g65790	pectinesterase, putative, expressed
		osa-miR1858b	LOC_Os01g65790	pectinesterase, putative, expressed
		osa-miR1858a	LOC_Os02g30840	RNA pseudouridine synthase, putative, expressed
		osa-miR1858b	LOC_Os02g30840	RNA pseudouridine synthase, putative, expressed
		osa-miR164a	LOC_Os02g46970	AMP-binding domain containing protein, expressed
		osa-miR164b	LOC_Os02g46970	AMP-binding domain containing protein, expressed
		osa-miR164f	LOC_Os02g46970	AMP-binding domain containing protein, expressed
		osa-miR812g	LOC_Os02g53180	1-aminocyclopropane-1-carboxylate oxidase protein, putative, expressed
		osa-miR812h	LOC_Os02g53180	1-aminocyclopropane-1-carboxylate oxidase protein, putative, expressed
		osa-miR812i	LOC_Os02g53180	1-aminocyclopropane-1-carboxylate oxidase protein, putative, expressed
		osa-miR812j	LOC_Os02g53180	1-aminocyclopropane-1-carboxylate oxidase protein, putative, expressed
		osa-miR444a.2	LOC_Os02g56920	WAX2, putative, expressed
		osa-miR444d.2	LOC_Os02g56920	WAX2, putative, expressed
		osa-miR444e	LOC_Os02g56920	WAX2, putative, expressed
		osa-miR820a	LOC_Os03g02010	DNA methyltransferase protein, putative, expressed
		osa-miR820b	LOC_Os03g02010	DNA methyltransferase protein, putative, expressed
		osa-miR820c	LOC_Os03g02010	DNA methyltransferase protein, putative, expressed
		osa-miR818d	LOC_Os03g08530	aminotransferase, classes I and II, domain containing protein, expressed
		osa-miR820a	LOC_Os03g15020	beta-galactosidase precursor, putative, expressed
		osa-miR820b	LOC_Os03g15020	beta-galactosidase precursor, putative, expressed
		osa-miR820c	LOC_Os03g15020	beta-galactosidase precursor, putative, expressed
		osa-miR397a	LOC_Os03g16610	laccase precursor protein, putative, expressed
		osa-miR397b	LOC_Os03g16610	laccase precursor protein, putative, expressed
		osa-miR1858a	LOC_Os03g18130	asparagine synthetase, putative, expressed
		osa-miR1858b	LOC_Os03g18130	asparagine synthetase, putative, expressed
		osa-miR408	LOC_Os03g18640	laccase precursor protein, putative, expressed
		osa-miR444a.1	LOC_Os03g56280	lactate/malate dehydrogenase, putative, expressed
		osa-miR444a.2	LOC_Os03g56280	lactate/malate dehydrogenase, putative, expressed
		osa-miR444d.1	LOC_Os03g56280	lactate/malate dehydrogenase, putative, expressed
		osa-miR444d.2	LOC_Os03g56280	lactate/malate dehydrogenase, putative, expressed
		osa-miR444e	LOC_Os03g56280	lactate/malate dehydrogenase, putative, expressed
		osa-miR1858a	LOC_Os04g24530	AMP-binding domain containing protein, expressed
		osa-miR1858b	LOC_Os04g24530	AMP-binding domain containing protein, expressed
		osa-miR408	LOC_Os04g45290	glycosyl hydrolases, putative, expressed
		osa-miR408	LOC_Os05g05860	retrotransposon protein, putative, unclassified, expressed
		osa-miR397a	LOC_Os05g38390	laccase precursor protein, putative
		osa-miR397a	LOC_Os05g38410	laccase precursor protein, putative, expressed
		osa-miR397b	LOC_Os05g38410	laccase precursor protein, putative, expressed
		osa-miR397a	LOC_Os05g38420	laccase precursor protein, putative, expressed
		osa-miR397b	LOC_Os05g38420	laccase precursor protein, putative, expressed
		osa-miR820a	LOC_Os05g40740	monocopper oxidase, putative, expressed
		osa-miR820b	LOC_Os05g40740	monocopper oxidase, putative, expressed
		osa-miR820c	LOC_Os05g40740	monocopper oxidase, putative, expressed
		osa-miR815b	LOC_Os06g04070	pyridoxal-dependent decarboxylase protein, putative, expressed
		osa-miR815c	LOC_Os06g04070	pyridoxal-dependent decarboxylase protein, putative, expressed
		osa-miR1858a	LOC_Os06g13810	pyrophosphate--fructose 6-phosphate 1-phosphotransferase subunit beta, putative, expressed
		osa-miR1858b	LOC_Os06g13810	pyrophosphate--fructose 6-phosphate 1-phosphotransferase subunit beta, putative, expressed
		osa-miR528	LOC_Os06g37150	L-ascorbate oxidase precursor, putative, expressed
		osa-miR1862a	LOC_Os06g37610	Cyclopropane-fatty-acyl-phospholipid synthase, putative, expressed
		osa-miR1862b	LOC_Os06g37610	Cyclopropane-fatty-acyl-phospholipid synthase, putative, expressed
		osa-miR1862c	LOC_Os06g37610	Cyclopropane-fatty-acyl-phospholipid synthase, putative, expressed
		osa-miR156k	LOC_Os07g09340	plasma membrane ATPase, putative, expressed
		osa-miR1858a	LOC_Os07g22720	2-oxo acid dehydrogenases acyltransferase domain containing protein, expressed
		osa-miR1858b	LOC_Os07g22720	2-oxo acid dehydrogenases acyltransferase domain containing protein, expressed
		osa-miR397a	LOC_Os07g31310	PPR repeat domain containing protein, putative, expressed
		osa-miR1858a	LOC_Os07g32660	monocopper oxidase, putative, expressed
		osa-miR1858b	LOC_Os07g32660	monocopper oxidase, putative, expressed
		osa-miR1858a	LOC_Os08g23730	class I glutamine amidotransferase, putative, expressed
		osa-miR1858b	LOC_Os08g23730	class I glutamine amidotransferase, putative, expressed
		osa-miR2873b	LOC_Os09g08880	ATP synthase like protein, putative
		osa-miR1858a	LOC_Os09g20090	L-ascorbate oxidase precursor, putative, expressed
		osa-miR1858b	LOC_Os09g20090	L-ascorbate oxidase precursor, putative, expressed
		osa-miR408	LOC_Os10g25780	FAD-linked oxidoreductase protein, putative, expressed
		osa-miR1867	LOC_Os10g30550	tRNA methyltransferase, putative, expressed
		osa-miR1854-5p	LOC_Os10g32400	PsbP, putative, expressed
		osa-miR1858a	LOC_Os10g38930	shikimate/quinate 5-dehydrogenase, putative, expressed
		osa-miR1858b	LOC_Os10g38930	shikimate/quinate 5-dehydrogenase, putative, expressed
		osa-miR818d	LOC_Os10g42100	pyruvate kinase, putative, expressed
		osa-miR1858a	LOC_Os11g03470	bifunctional aspartokinase/homoserine dehydrogenase, putative, expressed
		osa-miR1858b	LOC_Os11g03470	bifunctional aspartokinase/homoserine dehydrogenase, putative, expressed
		osa-miR167d	LOC_Os11g09919	retrotransposon protein, putative, Ty1-copia subclass
		osa-miR167e	LOC_Os11g09919	retrotransposon protein, putative, Ty1-copia subclass
		osa-miR167f	LOC_Os11g09919	retrotransposon protein, putative, Ty1-copia subclass
		osa-miR167g	LOC_Os11g09919	retrotransposon protein, putative, Ty1-copia subclass
		osa-miR167h	LOC_Os11g09919	retrotransposon protein, putative, Ty1-copia subclass
		osa-miR167i	LOC_Os11g09919	retrotransposon protein, putative, Ty1-copia subclass
		osa-miR167j	LOC_Os11g09919	retrotransposon protein, putative, Ty1-copia subclass
		osa-miR397a	LOC_Os11g48060	laccase-22 precursor, putative, expressed
		osa-miR397b	LOC_Os11g48060	laccase-22 precursor, putative, expressed
		osa-miR397b	LOC_Os12g15680	laccase precursor protein, putative, expressed
		osa-miR1884b	LOC_Os12g16350	enoyl-CoA hydratase/isomerase family protein, putative, expressed
		osa-miR806a	LOC_Os12g16350	enoyl-CoA hydratase/isomerase family protein, putative, expressed
		osa-miR806c	LOC_Os12g16350	enoyl-CoA hydratase/isomerase family protein, putative, expressed
		osa-miR806d	LOC_Os12g16350	enoyl-CoA hydratase/isomerase family protein, putative, expressed
		osa-miR806e	LOC_Os12g16350	enoyl-CoA hydratase/isomerase family protein, putative, expressed
		osa-miR806f	LOC_Os12g16350	enoyl-CoA hydratase/isomerase family protein, putative, expressed
		osa-miR806g	LOC_Os12g16350	enoyl-CoA hydratase/isomerase family protein, putative, expressed
		osa-miR806h	LOC_Os12g16350	enoyl-CoA hydratase/isomerase family protein, putative, expressed
		osa-miR818d	LOC_Os12g16350	enoyl-CoA hydratase/isomerase family protein, putative, expressed
ko00360	Phenylalanine metabolism	osa-miR1858a	LOC_Os01g38970	carbamoyl-phosphate synthase large chain, putative, expressed
		osa-miR1858b	LOC_Os01g38970	carbamoyl-phosphate synthase large chain, putative, expressed
		osa-miR397a	LOC_Os01g44330	laccase precursor protein, putative, expressed
		osa-miR397b	LOC_Os01g44330	laccase precursor protein, putative, expressed
		osa-miR408	LOC_Os01g61160	laccase precursor protein, putative, expressed
		osa-miR169a	LOC_Os01g62420	triosephosphate isomerase, cytosolic, putative, expressed
		osa-miR397a	LOC_Os01g62480	laccase precursor protein, putative, expressed
		osa-miR397a	LOC_Os01g62490	laccase precursor protein, putative, expressed
		osa-miR397b	LOC_Os01g62490	laccase precursor protein, putative, expressed
		osa-miR528	LOC_Os01g62600	laccase precursor protein, putative
		osa-miR397b	LOC_Os01g63180	laccase-6 precursor, putative, expressed
		osa-miR397a	LOC_Os01g63200	laccase precursor protein, putative, expressed
		osa-miR397b	LOC_Os01g63200	laccase precursor protein, putative, expressed
		osa-miR1884b	LOC_Os01g64520	uricase, putative, expressed
		osa-miR1858a	LOC_Os01g65790	pectinesterase, putative, expressed
		osa-miR1858b	LOC_Os01g65790	pectinesterase, putative, expressed
		osa-miR1858a	LOC_Os01g73200	peroxidase precursor, putative, expressed
		osa-miR1858b	LOC_Os01g73200	peroxidase precursor, putative, expressed
		osa-miR1858a	LOC_Os02g30840	RNA pseudouridine synthase, putative, expressed
		osa-miR1858b	LOC_Os02g30840	RNA pseudouridine synthase, putative, expressed
		osa-miR164a	LOC_Os02g46970	AMP-binding domain containing protein, expressed
		osa-miR164b	LOC_Os02g46970	AMP-binding domain containing protein, expressed
		osa-miR164f	LOC_Os02g46970	AMP-binding domain containing protein, expressed
		osa-miR812g	LOC_Os02g53180	1-aminocyclopropane-1-carboxylate oxidase protein, putative, expressed
		osa-miR812h	LOC_Os02g53180	1-aminocyclopropane-1-carboxylate oxidase protein, putative, expressed
		osa-miR812i	LOC_Os02g53180	1-aminocyclopropane-1-carboxylate oxidase protein, putative, expressed
		osa-miR812j	LOC_Os02g53180	1-aminocyclopropane-1-carboxylate oxidase protein, putative, expressed
		osa-miR444a.2	LOC_Os02g56920	WAX2, putative, expressed
		osa-miR444d.2	LOC_Os02g56920	WAX2, putative, expressed
		osa-miR444e	LOC_Os02g56920	WAX2, putative, expressed
		osa-miR820a	LOC_Os03g02010	DNA methyltransferase protein, putative, expressed
		osa-miR820b	LOC_Os03g02010	DNA methyltransferase protein, putative, expressed
		osa-miR820c	LOC_Os03g02010	DNA methyltransferase protein, putative, expressed
		osa-miR818d	LOC_Os03g08530	aminotransferase, classes I and II, domain containing protein, expressed
		osa-miR820a	LOC_Os03g15020	beta-galactosidase precursor, putative, expressed
		osa-miR820b	LOC_Os03g15020	beta-galactosidase precursor, putative, expressed
		osa-miR820c	LOC_Os03g15020	beta-galactosidase precursor, putative, expressed
		osa-miR397a	LOC_Os03g16610	laccase precursor protein, putative, expressed
		osa-miR397b	LOC_Os03g16610	laccase precursor protein, putative, expressed
		osa-miR1858a	LOC_Os03g18130	asparagine synthetase, putative, expressed
		osa-miR1858b	LOC_Os03g18130	asparagine synthetase, putative, expressed
		osa-miR408	LOC_Os03g18640	laccase precursor protein, putative, expressed
		osa-miR444a.1	LOC_Os03g56280	lactate/malate dehydrogenase, putative, expressed
		osa-miR444a.2	LOC_Os03g56280	lactate/malate dehydrogenase, putative, expressed
		osa-miR444d.1	LOC_Os03g56280	lactate/malate dehydrogenase, putative, expressed
		osa-miR444d.2	LOC_Os03g56280	lactate/malate dehydrogenase, putative, expressed
		osa-miR444e	LOC_Os03g56280	lactate/malate dehydrogenase, putative, expressed
		osa-miR1858a	LOC_Os04g24530	AMP-binding domain containing protein, expressed
		osa-miR1858b	LOC_Os04g24530	AMP-binding domain containing protein, expressed
		osa-miR408	LOC_Os04g45290	glycosyl hydrolases, putative, expressed
		osa-miR408	LOC_Os05g05860	retrotransposon protein, putative, unclassified, expressed
		osa-miR397a	LOC_Os05g38390	laccase precursor protein, putative
		osa-miR397a	LOC_Os05g38410	laccase precursor protein, putative, expressed
		osa-miR397b	LOC_Os05g38410	laccase precursor protein, putative, expressed
		osa-miR397a	LOC_Os05g38420	laccase precursor protein, putative, expressed
		osa-miR397b	LOC_Os05g38420	laccase precursor protein, putative, expressed
		osa-miR820a	LOC_Os05g40740	monocopper oxidase, putative, expressed
		osa-miR820b	LOC_Os05g40740	monocopper oxidase, putative, expressed
		osa-miR820c	LOC_Os05g40740	monocopper oxidase, putative, expressed
		osa-miR815b	LOC_Os06g04070	pyridoxal-dependent decarboxylase protein, putative, expressed
		osa-miR815c	LOC_Os06g04070	pyridoxal-dependent decarboxylase protein, putative, expressed
		osa-miR1858a	LOC_Os06g13810	pyrophosphate--fructose 6-phosphate 1-phosphotransferase subunit beta, putative, expressed
		osa-miR1858b	LOC_Os06g13810	pyrophosphate--fructose 6-phosphate 1-phosphotransferase subunit beta, putative, expressed
		osa-miR528	LOC_Os06g37150	L-ascorbate oxidase precursor, putative, expressed
		osa-miR1862a	LOC_Os06g37610	Cyclopropane-fatty-acyl-phospholipid synthase, putative, expressed
		osa-miR1862b	LOC_Os06g37610	Cyclopropane-fatty-acyl-phospholipid synthase, putative, expressed
		osa-miR1862c	LOC_Os06g37610	Cyclopropane-fatty-acyl-phospholipid synthase, putative, expressed
		osa-miR156k	LOC_Os07g09340	plasma membrane ATPase, putative, expressed
		osa-miR1858a	LOC_Os07g22720	2-oxo acid dehydrogenases acyltransferase domain containing protein, expressed
		osa-miR1858b	LOC_Os07g22720	2-oxo acid dehydrogenases acyltransferase domain containing protein, expressed
		osa-miR397a	LOC_Os07g31310	PPR repeat domain containing protein, putative, expressed
		osa-miR1858a	LOC_Os07g32660	monocopper oxidase, putative, expressed
		osa-miR1858b	LOC_Os07g32660	monocopper oxidase, putative, expressed
		osa-miR1858a	LOC_Os08g23730	class I glutamine amidotransferase, putative, expressed
		osa-miR1858b	LOC_Os08g23730	class I glutamine amidotransferase, putative, expressed
		osa-miR2873b	LOC_Os09g08880	ATP synthase like protein, putative
		osa-miR1858a	LOC_Os09g20090	L-ascorbate oxidase precursor, putative, expressed
		osa-miR1858b	LOC_Os09g20090	L-ascorbate oxidase precursor, putative, expressed
		osa-miR408	LOC_Os10g25780	FAD-linked oxidoreductase protein, putative, expressed
		osa-miR1867	LOC_Os10g30550	tRNA methyltransferase, putative, expressed
		osa-miR1854-5p	LOC_Os10g32400	PsbP, putative, expressed
		osa-miR1858a	LOC_Os10g38930	shikimate/quinate 5-dehydrogenase, putative, expressed
		osa-miR1858b	LOC_Os10g38930	shikimate/quinate 5-dehydrogenase, putative, expressed
		osa-miR818d	LOC_Os10g42100	pyruvate kinase, putative, expressed
		osa-miR1858a	LOC_Os11g03470	bifunctional aspartokinase/homoserine dehydrogenase, putative, expressed
		osa-miR1858b	LOC_Os11g03470	bifunctional aspartokinase/homoserine dehydrogenase, putative, expressed
		osa-miR167d	LOC_Os11g09919	retrotransposon protein, putative, Ty1-copia subclass
		osa-miR167e	LOC_Os11g09919	retrotransposon protein, putative, Ty1-copia subclass
		osa-miR167f	LOC_Os11g09919	retrotransposon protein, putative, Ty1-copia subclass
		osa-miR167g	LOC_Os11g09919	retrotransposon protein, putative, Ty1-copia subclass
		osa-miR167h	LOC_Os11g09919	retrotransposon protein, putative, Ty1-copia subclass
		osa-miR167i	LOC_Os11g09919	retrotransposon protein, putative, Ty1-copia subclass
		osa-miR167j	LOC_Os11g09919	retrotransposon protein, putative, Ty1-copia subclass
		osa-miR397a	LOC_Os11g48060	laccase-22 precursor, putative, expressed
		osa-miR397b	LOC_Os11g48060	laccase-22 precursor, putative, expressed
		osa-miR397b	LOC_Os12g15680	laccase precursor protein, putative, expressed
		osa-miR1884b	LOC_Os12g16350	enoyl-CoA hydratase/isomerase family protein, putative, expressed
		osa-miR806a	LOC_Os12g16350	enoyl-CoA hydratase/isomerase family protein, putative, expressed
		osa-miR806c	LOC_Os12g16350	enoyl-CoA hydratase/isomerase family protein, putative, expressed
		osa-miR806d	LOC_Os12g16350	enoyl-CoA hydratase/isomerase family protein, putative, expressed
		osa-miR806e	LOC_Os12g16350	enoyl-CoA hydratase/isomerase family protein, putative, expressed
		osa-miR806f	LOC_Os12g16350	enoyl-CoA hydratase/isomerase family protein, putative, expressed
		osa-miR806g	LOC_Os12g16350	enoyl-CoA hydratase/isomerase family protein, putative, expressed
		osa-miR806h	LOC_Os12g16350	enoyl-CoA hydratase/isomerase family protein, putative, expressed
		osa-miR818d	LOC_Os12g16350	enoyl-CoA hydratase/isomerase family protein, putative, expressed
ko00380	Tryptophan metabolism	osa-miR1858a	LOC_Os01g38970	carbamoyl-phosphate synthase large chain, putative, expressed
		osa-miR1858b	LOC_Os01g38970	carbamoyl-phosphate synthase large chain, putative, expressed
		osa-miR397a	LOC_Os01g44330	laccase precursor protein, putative, expressed
		osa-miR397b	LOC_Os01g44330	laccase precursor protein, putative, expressed
		osa-miR408	LOC_Os01g61160	laccase precursor protein, putative, expressed
		osa-miR169a	LOC_Os01g62420	triosephosphate isomerase, cytosolic, putative, expressed
		osa-miR397a	LOC_Os01g62480	laccase precursor protein, putative, expressed
		osa-miR397a	LOC_Os01g62490	laccase precursor protein, putative, expressed
		osa-miR397b	LOC_Os01g62490	laccase precursor protein, putative, expressed
		osa-miR528	LOC_Os01g62600	laccase precursor protein, putative
		osa-miR397b	LOC_Os01g63180	laccase-6 precursor, putative, expressed
		osa-miR397a	LOC_Os01g63200	laccase precursor protein, putative, expressed
		osa-miR397b	LOC_Os01g63200	laccase precursor protein, putative, expressed
		osa-miR1884b	LOC_Os01g64520	uricase, putative, expressed
		osa-miR1858a	LOC_Os01g65790	pectinesterase, putative, expressed
		osa-miR1858b	LOC_Os01g65790	pectinesterase, putative, expressed
		osa-miR1858a	LOC_Os01g73200	peroxidase precursor, putative, expressed
		osa-miR1858b	LOC_Os01g73200	peroxidase precursor, putative, expressed
		osa-miR1858a	LOC_Os02g30840	RNA pseudouridine synthase, putative, expressed
		osa-miR1858b	LOC_Os02g30840	RNA pseudouridine synthase, putative, expressed
		osa-miR164a	LOC_Os02g46970	AMP-binding domain containing protein, expressed
		osa-miR164b	LOC_Os02g46970	AMP-binding domain containing protein, expressed
		osa-miR164f	LOC_Os02g46970	AMP-binding domain containing protein, expressed
		osa-miR812g	LOC_Os02g53180	1-aminocyclopropane-1-carboxylate oxidase protein, putative, expressed
[truncated: 16,681 more rows]
