# Supplementary material for: Characterization and Expression Patterns of microRNAs Involved in Rice Grain Filling
Source: PLoS One. 2013 Jan 24;8(1):e54148. doi: 10.1371/journal.pone.0054148 (PMC3554753; doi:10.1371/journal.pone.0054148)
Supplement: Table S8 — Predicted targets of novel miRNAs. (XLSX) [file pone.0054148.s011.xlsx]

## Sheet: Table S8
Table S8. Predicted targets of novel miRNAs.
miRNA ID	Sequence	Length	No of targets	Target and description
osa-miRn1-5p	CGGCGATGTGGGGGAGGCGCG	21	178	LOC_Os01g07240.1|13101.m00724|cDNA[ expressed protein]~~LOC_Os01g08630.1|13101.m00904|cDNA[ hypothetical protein]~~LOC_Os01g10820.1|13101.m01168|cDNA[ ribosomal protein L5, putative, expressed]~~LOC_Os01g13550.1|13101.m01489|cDNA[ beta-amylase, putative, expressed]~~LOC_Os01g32880.1|13101.m03319|cDNA[ AP-3 complex subunit delta, putative, expressed]~~LOC_Os01g34190.1|13101.m03442|cDNA[ G-patch do…
osa-miRn2-5p	AACACACCGGATTCGAATCTTTT	23	0
osa-miRn3-5p	TCGACCACGTCGAAGAGGCTCA	22	12	LOC_Os01g14270.1|13101.m01571|cDNA[ OsFBX4 - F-box domain containing protein]~~LOC_Os02g33890.1|13102.m03677|cDNA[ hypothetical protein]~~LOC_Os03g19960.1|13103.m02393|cDNA[ ATP-dependent RNA helicase, putative, expressed]~~LOC_Os03g19960.2|13103.m02392|cDNA[ ATP-dependent RNA helicase, putative, expressed]~~LOC_Os03g27110.1|13103.m03172|cDNA[ hydrolase protein, putative, expressed]~~LOC_Os04g376…
osa-miRn4-5p	TCAACTTCGTTTCGTGAGGCA	21	7	LOC_Os01g24660.1|13101.m02606|cDNA[ transposon protein, putative, CACTA, En/Spm sub-class]~~LOC_Os06g33570.1|13106.m03464|cDNA[ cyclic nucleotide-gated ion channel 1, putative, expressed]~~LOC_Os06g33600.1|13106.m03467|cDNA[ cyclic nucleotide-gated ion channel 1, putative, expressed]~~LOC_Os10g02930.1|13110.m00201|cDNA[ helicase SEN1, putative, expressed]~~LOC_Os10g02930.2|13110.m00202|cDNA[ heli…
osa-miRn5-5p	CGGTGACAGAAGAGAGTGAGCAC	23	10	LOC_Os02g07780.1|13102.m00890|cDNA[ OsSPL4 - SBP-box gene family member, expressed]~~LOC_Os02g07780.2|13102.m00891|cDNA[ OsSPL4 - SBP-box gene family member, expressed]~~LOC_Os04g46580.1|13104.m04694|cDNA[ OsSPL7 - SBP-box gene family member, expressed]~~LOC_Os06g45310.1|13106.m04769|cDNA[ OsSPL11 - SBP-box gene family member, expressed]~~LOC_Os08g39890.1|13108.m04262|cDNA[ OsSPL14 - SBP-box gene…
osa-miRn6-5p	TTAGTCTACGTTTCATCTCTC	21	0
osa-miRn7-3p	TCTGCTAATGGTGGTCAGGAC	21	3	LOC_Os01g41320.1|13101.m04236|cDNA[ hypothetical protein]~~LOC_Os03g25464.1|13103.m03004|cDNA[ hypothetical protein]~~LOC_Os09g28790.1|13109.m02841|cDNA[ retrotransposon protein, putative, unclassified]
osa-miRn8-3p	TAGGATGAGAGTTGCATGGTT	21	1	LOC_Os05g18910.1|13105.m01998|cDNA[ retrotransposon protein, putative, unclassified]
osa-miRn9-5p	AAGGGGCGCTTACTGAGAGTTCT	23	0
osa-miRn10-5p	TCTTATTGGGTCGTGCCTAGGC	22	0
osa-miRn11-5p	TGTGTAGCCACATTGTAAGGG	21	3	LOC_Os02g45070.1|13102.m05051|cDNA[ PINHEAD, putative, expressed]~~LOC_Os02g45070.2|13102.m05052|cDNA[ PINHEAD, putative, expressed]~~LOC_Os12g36580.1|13112.m03747|cDNA[ transposon protein, putative, CACTA, En/Spm sub-class, expressed]
osa-miRn12-5p	TGGCCTGTAGTTAGTAGAGGG	21	6	LOC_Os01g33869.1|13101.m03415|cDNA[ expressed protein]~~LOC_Os09g26830.1|13109.m02595|cDNA[ lung seven transmembrane domain containing protein, putative, expressed]~~LOC_Os11g16390.1|13111.m01651|cDNA[ expressed protein]~~LOC_Os11g16390.2|13111.m01650|cDNA[ expressed protein]~~LOC_Os11g16390.3|13111.m01652|cDNA[ expressed protein]~~LOC_Os11g27329.5|13111.m09169|cDNA[ OsSCP62 - Putative Serine Car…
osa-miRn13-3p	TCAGCACGGATACATTATTTT	21	3	LOC_Os01g63480.1|13101.m06813|cDNA[ transferase family protein, putative, expressed]~~LOC_Os06g05200.1|13106.m00501|cDNA[ zinc finger, C3HC4 type domain containing protein]~~LOC_Os10g10580.1|13110.m00952|cDNA[ conserved hypothetical protein]
osa-miRn14-3p	TGGGAATATTCTTTATCTGTT	21	21	LOC_Os02g15630.1|13102.m01743|cDNA[ retrotransposon protein, putative, unclassified]~~LOC_Os02g22700.1|13102.m02551|cDNA[ retrotransposon, putative, centromere-specific]~~LOC_Os02g24900.1|13102.m02696|cDNA[ retrotransposon, putative, centromere-specific]~~LOC_Os02g29370.1|13102.m03200|cDNA[ transposon protein, putative, Mariner sub-class]~~LOC_Os02g55080.1|13102.m06309|cDNA[ snf1-related kinase i…
osa-miRn15-5p	TAAATGGAGAGAACGAAAGAG	21	12	LOC_Os01g09384.1|13101.m00998|cDNA[ ankyrin repeat domain containing protein, putative, expressed]~~LOC_Os01g18360.1|13101.m01994|cDNA[ OsIAA4 - Auxin-responsive Aux/IAA gene family member, expressed]~~LOC_Os01g18360.2|13101.m01995|cDNA[ OsIAA4 - Auxin-responsive Aux/IAA gene family member, expressed]~~LOC_Os04g48250.1|13104.m04908|cDNA[ hypothetical protein]~~LOC_Os04g55190.1|13104.m05719|cDNA[ …
osa-miRn16-3p	TCGGACTCTCGGCGGCGCTCG	21	26	LOC_Os02g44111.1|13102.m04916|cDNA[ sec20 domain containing protein, expressed]~~LOC_Os03g04010.1|13103.m00407|cDNA[ hypothetical protein]~~LOC_Os03g49700.1|13103.m05401|cDNA[ SNARE associated Golgi protein, putative, expressed]~~LOC_Os04g06470.1|13104.m00562|cDNA[ retrotransposon protein, putative, Ty3-gypsy subclass]~~LOC_Os04g28860.1|13104.m02736|cDNA[ conserved hypothetical protein]~~LOC_Os04…
osa-miRn17-5p	TCTTTCACATGGTATTAGAGCTG	23	0
osa-miRn18-3p	TAGATATATATCTAGGATTGGAT	23	0
osa-miRn19-3p	TAACAAAGGACAACAGACTGA	21	11	LOC_Os01g05610.1|13101.m00541|cDNA[ Core histone H2A/H2B/H3/H4 domain containing protein, putative, expressed]~~LOC_Os01g63400.1|13101.m06802|cDNA[ PPR repeat containing protein, expressed]~~LOC_Os01g63400.2|13101.m06803|cDNA[ PPR repeat containing protein, expressed]~~LOC_Os02g50910.1|13102.m05780|cDNA[ expressed protein]~~LOC_Os03g51880.1|13103.m05650|cDNA[ GA15368-PA, putative, expressed]~~LOC…
osa-miRn20-3p	CTTTGAGTAGGGTCTAAACAGAG	23	0
osa-miRn21-5p	CAGGCAGAGCATGAAGAGCAT	21	18	LOC_Os01g15740.1|13101.m01745|cDNA[ expressed protein]~~LOC_Os02g48450.1|13102.m05478|cDNA[ xylem cysteine proteinase 2 precursor, putative, expressed]~~LOC_Os02g51790.1|13102.m05894|cDNA[ ribosomal protein L29, putative, expressed]~~LOC_Os02g58580.1|13102.m06784|cDNA[ cation efflux family protein, putative, expressed]~~LOC_Os02g58580.2|13102.m06785|cDNA[ cation efflux family protein, putative, e…
osa-miRn22-3p	TACATTTGGAACCAGAGGGAC	21	4	LOC_Os01g08090.1|13101.m00837|cDNA[ flavonol-3-O-glycoside-7-O-glucosyltransferase 1, putative, expressed]~~LOC_Os01g32080.2|13101.m03234|cDNA[ thiamine pyrophosphate enzyme, C-terminal TPP binding domain containing protein, expressed]~~LOC_Os05g25780.1|13105.m02641|cDNA[ rhodanese-like domain containing protein, putative, expressed]~~LOC_Os06g02460.1|13106.m00168|cDNA[ expressed protein]
osa-miRn23-5p	TGAGGACAAGAGCTGATTCGG	21	11	LOC_Os01g28000.1|13101.m02907|cDNA[ retrotransposon protein, putative, Ty3-gypsy subclass]~~LOC_Os03g25670.1|13103.m03026|cDNA[ hypothetical protein]~~LOC_Os04g54380.1|13104.m05623|cDNA[ aluminum resistance protein, putative]~~LOC_Os04g57510.1|13104.m06022|cDNA[ exostosin family domain containing protein, expressed]~~LOC_Os04g57510.2|13104.m06021|cDNA[ exostosin family domain containing protein, …
osa-miRn24-3p	TTTGAACTTGATATTTGGTGG	21	0
osa-miRn25-3p	TACGAGAGATGGGAAAAGACAAC	23	10	LOC_Os04g10840.1|13104.m00981|cDNA[ retrotransposon protein, putative, Ty3-gypsy subclass]~~LOC_Os04g18860.1|13104.m01727|cDNA[ retrotransposon protein, putative, Ty3-gypsy subclass]~~LOC_Os05g45110.1|13105.m04786|cDNA[ anthocyanidin 5,3-O-glucosyltransferase, putative, expressed]~~LOC_Os06g29750.1|13106.m03075|cDNA[ retrotransposon protein, putative, Ty3-gypsy subclass]~~LOC_Os06g31650.1|13106.m…
osa-miRn26-5p	TTTCTTGACTCGGGATGACTAG	22	0
osa-miRn27-5p	TCGGGATATGTGGTATTGCGGTT	23	0
osa-miRn28-5p	CACGGAATGGAAGAGCGAGAC	21	4	LOC_Os04g48960.1|13104.m04998|cDNA[ conserved hypothetical protein]~~LOC_Os05g49760.1|13105.m05328|cDNA[ dehydrogenase, putative, expressed]~~LOC_Os07g10080.1|13107.m01020|cDNA[ retrotransposon protein, putative, Ty3-gypsy subclass]~~LOC_Os09g09790.1|13109.m00848|cDNA[ Fe-S metabolism associated domain containing protein, expressed]
osa-miRn29-5p	ACCCCCCTTTGCCGGCGCGCGC	22	4	LOC_Os08g22320.1|13108.m02288|cDNA[ retrotransposon protein, putative, unclassified]~~LOC_Os08g30370.1|13108.m03142|cDNA[ expressed protein]~~LOC_Os09g12640.1|13109.m01149|cDNA[ hypothetical protein]~~LOC_Os10g35520.1|13110.m03192|cDNA[ hydrolase, alpha/beta fold family domain containing protein, expressed]
osa-miRn30-5p	TGAAAAGTTGGGAATTTGGAG	21	0
osa-miRn31-5p	TGGGTTTGGGTGGTGGTGGTGCA	23	14	LOC_Os01g05220.1|13101.m00495|cDNA[ hypothetical protein]~~LOC_Os01g38990.1|13101.m03977|cDNA[ mitochondrial carrier protein, putative, expressed]~~LOC_Os01g67010.1|13101.m07266|cDNA[ expressed protein]~~LOC_Os01g70460.1|13101.m07658|cDNA[ expressed protein]~~LOC_Os01g70460.3|13101.m15112|cDNA[ expressed protein]~~LOC_Os01g71200.1|13101.m07753|cDNA[ RNA recognition motif containing protein, putat…
osa-miRn32-5p	TAGATGGCTGATCTGGTGTGG	21	11	LOC_Os01g31430.1|13101.m03161|cDNA[ retrotransposon protein, putative, Ty3-gypsy subclass]~~LOC_Os03g56310.1|13103.m06140|cDNA[ 5-nucleotidase domain-containing protein, putative, expressed]~~LOC_Os03g56310.2|13103.m06139|cDNA[ 5-nucleotidase domain-containing protein, putative, expressed]~~LOC_Os03g56310.3|13103.m12892|cDNA[ 5-nucleotidase domain-containing protein, putative, expressed]~~LOC_Os0…
osa-miRn33-3p	TGAGATTGGTTTATTTTGGGA	21	7	LOC_Os02g37694.1|13102.m04124|cDNA[ expressed protein]~~LOC_Os03g52280.1|13103.m05693|cDNA[ expressed protein]~~LOC_Os04g41250.1|13104.m04045|cDNA[ armadillo/beta-catenin repeat family protein, putative, expressed]~~LOC_Os05g12400.1|13105.m01348|cDNA[ BURP domain containing protein, expressed]~~LOC_Os06g25250.1|13106.m02708|cDNA[ endoribonuclease Dicer, putative, expressed]~~LOC_Os07g09310.1|1310…
osa-miRn34-5p	TTCGTAAGTGGAACCGCACGG	21	2	LOC_Os10g37580.1|13110.m03410|cDNA[ hypothetical protein]~~LOC_Os10g37580.1|13110.m03410|cDNA[ hypothetical protein]
osa-miRn35-3p	TCAGGAGCAGAAGATGAGGGAG	22	0
osa-miRn36-5p	TCTCACTTTGGACTAGGTATT	21	7	LOC_Os01g32080.2|13101.m03234|cDNA[ thiamine pyrophosphate enzyme, C-terminal TPP binding domain containing protein, expressed]~~LOC_Os01g37280.1|13101.m03784|cDNA[ expressed protein]~~LOC_Os01g37280.2|13101.m03790|cDNA[ expressed protein]~~LOC_Os01g37280.3|13101.m03791|cDNA[ expressed protein]~~LOC_Os03g14460.1|13103.m01691|cDNA[ transposon protein, putative, CACTA, En/Spm sub-class]~~LOC_Os05g2…
osa-miRn37-3p	TTGGTAAGGCGAAAATTGGCAT	22	2	LOC_Os01g14840.1|13101.m01636|cDNA[ ZOS1-06 - C2H2 zinc finger protein, expressed]~~LOC_Os06g28300.1|13106.m02918|cDNA[ zinc knuckle family protein, expressed]
osa-miRn38-3p	TTGGGGAACGCGCCGATCGTC	21	4	LOC_Os01g15770.1|13101.m01748|cDNA[ transmembrane protein 136, putative, expressed]~~LOC_Os01g46860.1|13101.m04820|cDNA[ inorganic phosphate transporter, putative]~~LOC_Os08g37600.1|13108.m03963|cDNA[ citrate transporter, putative, expressed]~~LOC_Os10g37980.1|13110.m03463|cDNA[ prephenate dehydratase domain containing protein, expressed]
osa-miRn39-5p	TGCTCCGGATATTATGGCATG	21	1	LOC_Os03g37830.1|13103.m04107|cDNA[ potassium transporter, putative, expressed]
osa-miRn40-3p	TCTGAGACAGCGTAGACAGTT	21	4	LOC_Os12g14070.1|13112.m01497|cDNA[ DnaK family protein, putative, expressed]~~LOC_Os12g32499.1|13112.m03314|cDNA[ expressed protein]~~LOC_Os12g32499.2|13112.m03315|cDNA[ expressed protein]~~LOC_Os12g32499.3|13112.m03316|cDNA[ expressed protein]
osa-miRn41-3p	TGCGAAGTAGAGATGCCGACT	21	0
osa-miRn42-5p	ATCTCGATGGTGATTGTTGCT	21	5	LOC_Os06g07350.1|13106.m00764|cDNA[ RNA-binding motif protein, putative, expressed]~~LOC_Os08g01510.1|13108.m00071|cDNA[ cytochrome P450, putative, expressed]~~LOC_Os09g21580.1|13109.m02067|cDNA[ OsFBX324 - F-box domain containing protein]~~LOC_Os09g34070.1|13109.m03415|cDNA[ RNA recognition motif containing protein, expressed]~~LOC_Os09g34070.2|13109.m03416|cDNA[ RNA recognition motif containing…
osa-miRn43-3p	TTTTGGGAGGATGGCAAATAG	21	5	LOC_Os01g37832.2|13101.m03851|cDNA[ thioredoxin, putative, expressed]~~LOC_Os03g62690.1|13103.m06939|cDNA[ pentatricopeptide, putative, expressed]~~LOC_Os03g62690.2|13103.m06938|cDNA[ pentatricopeptide, putative, expressed]~~LOC_Os07g31130.1|13107.m03143|cDNA[ OsWAK72 - OsWAK receptor-like cytoplasmic kinase OsWAK-RLCK, expressed]~~LOC_Os12g39700.1|13112.m04124|cDNA[ retrotransposon protein, puta…
osa-miRn44-3p	TCGATGCAGTCCTCGATGTCG	21	0
osa-miRn45-5p	GCTGGAGTAGCTCAGATGGT	20	16	LOC_Os02g20530.1|13102.m02297|cDNA[ hypothetical protein]~~LOC_Os03g51970.1|13103.m05661|cDNA[ growth-regulating factor, putative, expressed]~~LOC_Os05g28080.1|13105.m02887|cDNA[ retrotransposon protein, putative, Ty3-gypsy subclass]~~LOC_Os05g46210.1|13105.m04921|cDNA[ OsPOP10 - Putative Prolyl Oligopeptidase homologue, expressed]~~LOC_Os06g38590.1|13106.m03996|cDNA[ receptor-like protein kinase…
