# Supplementary material for: Characterization and Expression Patterns of microRNAs Involved in Rice Grain Filling
Source: PLoS One. 2013 Jan 24;8(1):e54148. doi: 10.1371/journal.pone.0054148 (PMC3554753; doi:10.1371/journal.pone.0054148)
Supplement: Table S10 — Expression of miRNAs and their corresponding target genes during rice grain filling. (XLSX) [file pone.0054148.s013.xlsx]

## Sheet: Table S10
Table S10. Expression of miRNAs and their corresponding target genes during rice grain filling.
miRNA	Pearson correlation	Normalized miRNA expression					Target	Normalized target expression
		10DAF	15DAF	21DAF	27DAF	35DAF		10DAF	15DAF	21DAF	27DAF	35DAF	Description
osa-miR1318	-0.123927	95.17	105.28	70.13	42.33	47.19	LOC_Os05g07210	10.21	8.31	4.74	4.64	17.75	metal cation transporter, putative, expressed
osa-miR1425	-0.587131	3.23	15.49	12.04	5.84	25.33	LOC_Os04g28010	1.87	0	0	0	0	expressed protein
osa-miR1425	0.000547384	3.23	15.49	12.04	5.84	25.33	LOC_Os08g45130	1.87	1.7	0	0.66	1.25	histone-lysine N-methyltransferase, putative, expressed
osa-miR1425	0.926484	3.23	15.49	12.04	5.84	25.33	LOC_Os05g40700	0	0.34	0.59	0	0.93	transmembrane protein 56, putative, expressed
osa-miR1425	0.956841	3.23	15.49	12.04	5.84	25.33	LOC_Os10g35240	0.62	3.05	3.26	0.99	9.66	Rf1, mitochondrial precursor, putative, expressed
osa-miR156a	-0.715451	13902.9	15602.7	17247.4	21555.8	21192.7	LOC_Os06g48610	24.99	22.72	13.62	10.61	19.31	CCT motif family protein, expressed
osa-miR156a	-0.353469	13902.9	15602.7	17247.4	21555.8	21192.7	LOC_Os06g45310	0.83	0.34	1.78	0	0.62	OsSPL11 - SBP-box gene family member, expressed
osa-miR156b	-0.715539	13913.6	15612.6	17260	21572.3	21207.5	LOC_Os06g48610	24.99	22.72	13.62	10.61	19.31	CCT motif family protein, expressed
osa-miR156b	-0.353446	13913.6	15612.6	17260	21572.3	21207.5	LOC_Os06g45310	0.83	0.34	1.78	0	0.62	OsSPL11 - SBP-box gene family member, expressed
osa-miR156c	-0.715609	13912	15611.1	17258.5	21570.5	21204.8	LOC_Os06g48610	24.99	22.72	13.62	10.61	19.31	CCT motif family protein, expressed
osa-miR156c	-0.353445	13912	15611.1	17258.5	21570.5	21204.8	LOC_Os06g45310	0.83	0.34	1.78	0	0.62	OsSPL11 - SBP-box gene family member, expressed
osa-miR156d	-0.742038	17570.3	21996	26937.8	33556.7	33917.5	LOC_Os06g48610	24.99	22.72	13.62	10.61	19.31	CCT motif family protein, expressed
osa-miR156d	-0.240211	17570.3	21996	26937.8	33556.7	33917.5	LOC_Os06g45310	0.83	0.34	1.78	0	0.62	OsSPL11 - SBP-box gene family member, expressed
osa-miR156e	-0.715451	13902.9	15602.7	17247.4	21555.8	21192.7	LOC_Os06g48610	24.99	22.72	13.62	10.61	19.31	CCT motif family protein, expressed
osa-miR156e	-0.353469	13902.9	15602.7	17247.4	21555.8	21192.7	LOC_Os06g45310	0.83	0.34	1.78	0	0.62	OsSPL11 - SBP-box gene family member, expressed
osa-miR156f	-0.7421	17567.2	21993.2	26934.9	33552.9	33912.1	LOC_Os06g48610	24.99	22.72	13.62	10.61	19.31	CCT motif family protein, expressed
osa-miR156f	-0.240194	17567.2	21993.2	26934.9	33552.9	33912.1	LOC_Os06g45310	0.83	0.34	1.78	0	0.62	OsSPL11 - SBP-box gene family member, expressed
osa-miR156h	-0.74209	17568.2	21994.3	26936	33554.8	33913.9	LOC_Os06g48610	24.99	22.72	13.62	10.61	19.31	CCT motif family protein, expressed
osa-miR156h	-0.240215	17568.2	21994.3	26936	33554.8	33913.9	LOC_Os06g45310	0.83	0.34	1.78	0	0.62	OsSPL11 - SBP-box gene family member, expressed
osa-miR156i	-0.715451	13902.9	15602.7	17247.4	21555.8	21192.7	LOC_Os06g48610	24.99	22.72	13.62	10.61	19.31	CCT motif family protein, expressed
osa-miR156i	-0.353469	13902.9	15602.7	17247.4	21555.8	21192.7	LOC_Os06g45310	0.83	0.34	1.78	0	0.62	OsSPL11 - SBP-box gene family member, expressed
osa-miR156j	-0.74209	17568.2	21994.3	26936	33554.8	33913.9	LOC_Os06g48610	24.99	22.72	13.62	10.61	19.31	CCT motif family protein, expressed
osa-miR156j	-0.240215	17568.2	21994.3	26936	33554.8	33913.9	LOC_Os06g45310	0.83	0.34	1.78	0	0.62	OsSPL11 - SBP-box gene family member, expressed
osa-miR156k	-0.0967975	24	19.03	22.85	22.75	27.3	LOC_Os11g30370	1.25	1.7	0	0	1.25	OsSPL19 - SBP-box gene family member, expressed
osa-miR156k	-0.0535789	24	19.03	22.85	22.75	27.3	LOC_Os06g48610	24.99	22.72	13.62	10.61	19.31	CCT motif family protein, expressed
osa-miR156k	0.152391	24	19.03	22.85	22.75	27.3	LOC_Os06g45310	0.83	0.34	1.78	0	0.62	OsSPL11 - SBP-box gene family member, expressed
osa-miR156k	0.77567	24	19.03	22.85	22.75	27.3	LOC_Os01g69830	0	0	0	0	0.62	OsSPL2 - SBP-box gene family member, expressed
osa-miR156k	0.808968	24	19.03	22.85	22.75	27.3	LOC_Os08g39890	4.17	2.37	1.78	1.99	7.79	OsSPL14 - SBP-box gene family member, expressed
osa-miR156k	0.859824	24	19.03	22.85	22.75	27.3	LOC_Os09g31438	0.42	0	0.59	0	1.87	OsSPL17 - SBP-box gene family member, expressed
osa-miR156l	-0.817228	4.7	15.19	11.34	18.63	3.1	LOC_Os08g39890	4.17	2.37	1.78	1.99	7.79	OsSPL14 - SBP-box gene family member, expressed
osa-miR156l	-0.629324	4.7	15.19	11.34	18.63	3.1	LOC_Os01g69830	0	0	0	0	0.62	OsSPL2 - SBP-box gene family member, expressed
osa-miR156l	-0.424646	4.7	15.19	11.34	18.63	3.1	LOC_Os11g30370	1.25	1.7	0	0	1.25	OsSPL19 - SBP-box gene family member, expressed
osa-miR156l	-0.371017	4.7	15.19	11.34	18.63	3.1	LOC_Os06g45310	0.83	0.34	1.78	0	0.62	OsSPL11 - SBP-box gene family member, expressed
osa-miR159a.1	-0.811296	62.39	98.59	112.75	220.99	358.12	LOC_Os06g40330	11.25	9.33	6.81	0.66	2.8	MYB family transcription factor, putative, expressed
osa-miR159a.1	-0.502445	62.39	98.59	112.75	220.99	358.12	LOC_Os01g11430	0.83	0	0	0	0	expressed protein
osa-miR159a.1	-0.33431	62.39	98.59	112.75	220.99	358.12	LOC_Os01g59660	0	0.34	0	0	0	MYB family transcription factor, putative, expressed
osa-miR159b	-0.811296	62.39	98.59	112.75	220.99	358.12	LOC_Os06g40330	11.25	9.33	6.81	0.66	2.8	MYB family transcription factor, putative, expressed
osa-miR159b	-0.502445	62.39	98.59	112.75	220.99	358.12	LOC_Os01g11430	0.83	0	0	0	0	expressed protein
osa-miR159b	-0.33431	62.39	98.59	112.75	220.99	358.12	LOC_Os01g59660	0	0.34	0	0	0	MYB family transcription factor, putative, expressed
osa-miR159f	-0.882553	4.35	14.44	11.86	23.27	28.8	LOC_Os06g40330	11.25	9.33	6.81	0.66	2.8	MYB family transcription factor, putative, expressed
osa-miR159f	-0.122208	4.35	14.44	11.86	23.27	28.8	LOC_Os01g59660	0	0.34	0	0	0	MYB family transcription factor, putative, expressed
osa-miR162a	-0.0530971	33.55	34.74	24.52	33.05	36.87	LOC_Os03g02970	16.66	8.14	8.59	0.66	6.54	Dicer, putative, expressed
osa-miR164a	0.46263	212.02	163.64	128.13	70.31	71.4	LOC_Os06g46270	2.71	4.24	1.78	2.32	2.18	no apical meristem protein, putative, expressed
osa-miR164a	0.730141	212.02	163.64	128.13	70.31	71.4	LOC_Os04g38720	29.16	39.34	35.82	10.28	14.95	no apical meristem protein, putative, expressed
osa-miR164a	0.877651	212.02	163.64	128.13	70.31	71.4	LOC_Os12g41680	5.62	4.07	2.37	2.98	1.25	No apical meristem protein, putative, expressed
osa-miR164a	0.925538	212.02	163.64	128.13	70.31	71.4	LOC_Os12g05260	139.34	63.24	32.56	18.9	22.12	phytosulfokines precursor, putative, expressed
osa-miR164b	0.462297	212.02	163.64	128.22	70.31	71.4	LOC_Os06g46270	2.71	4.24	1.78	2.32	2.18	no apical meristem protein, putative, expressed
osa-miR164b	0.730431	212.02	163.64	128.22	70.31	71.4	LOC_Os04g38720	29.16	39.34	35.82	10.28	14.95	no apical meristem protein, putative, expressed
osa-miR164b	0.87746	212.02	163.64	128.22	70.31	71.4	LOC_Os12g41680	5.62	4.07	2.37	2.98	1.25	No apical meristem protein, putative, expressed
osa-miR164b	0.925377	212.02	163.64	128.22	70.31	71.4	LOC_Os12g05260	139.34	63.24	32.56	18.9	22.12	phytosulfokines precursor, putative, expressed
osa-miR164d	-0.0146918	12.7	14.36	20.21	11.59	5.82	LOC_Os06g46270	2.71	4.24	1.78	2.32	2.18	no apical meristem protein, putative, expressed
osa-miR164d	0.106879	12.7	14.36	20.21	11.59	5.82	LOC_Os12g05260	139.34	63.24	32.56	18.9	22.12	phytosulfokines precursor, putative, expressed
osa-miR164d	0.25448	12.7	14.36	20.21	11.59	5.82	LOC_Os12g41680	5.62	4.07	2.37	2.98	1.25	No apical meristem protein, putative, expressed
osa-miR164d	0.554873	12.7	14.36	20.21	11.59	5.82	LOC_Os04g41540	0.62	1.36	0.89	1.33	0	OsCML22 - Calmodulin-related calcium sensor protein, expressed
osa-miR164d	0.715013	12.7	14.36	20.21	11.59	5.82	LOC_Os04g38720	29.16	39.34	35.82	10.28	14.95	no apical meristem protein, putative, expressed
osa-miR164e	-0.946814	1146.05	2168.55	3640.93	4464.35	6171.29	LOC_Os12g41680	5.62	4.07	2.37	2.98	1.25	No apical meristem protein, putative, expressed
osa-miR164e	-0.851645	1146.05	2168.55	3640.93	4464.35	6171.29	LOC_Os12g05260	139.34	63.24	32.56	18.9	22.12	phytosulfokines precursor, putative, expressed
osa-miR164e	-0.831579	1146.05	2168.55	3640.93	4464.35	6171.29	LOC_Os01g60330	14.58	4.58	2.96	0.99	0.93	inactive receptor kinase At2g26730 precursor, putative, expressed
osa-miR164e	-0.682695	1146.05	2168.55	3640.93	4464.35	6171.29	LOC_Os04g38720	29.16	39.34	35.82	10.28	14.95	no apical meristem protein, putative, expressed
osa-miR164e	-0.52976	1146.05	2168.55	3640.93	4464.35	6171.29	LOC_Os06g46270	2.71	4.24	1.78	2.32	2.18	no apical meristem protein, putative, expressed
osa-miR164f	0.461813	212.23	163.64	128.22	70.31	71.4	LOC_Os06g46270	2.71	4.24	1.78	2.32	2.18	no apical meristem protein, putative, expressed
osa-miR164f	0.729794	212.23	163.64	128.22	70.31	71.4	LOC_Os04g38720	29.16	39.34	35.82	10.28	14.95	no apical meristem protein, putative, expressed
osa-miR164f	0.87765	212.23	163.64	128.22	70.31	71.4	LOC_Os12g41680	5.62	4.07	2.37	2.98	1.25	No apical meristem protein, putative, expressed
osa-miR164f	0.925735	212.23	163.64	128.22	70.31	71.4	LOC_Os12g05260	139.34	63.24	32.56	18.9	22.12	phytosulfokines precursor, putative, expressed
osa-miR166a	-0.952138	3882.26	5425.29	5324.34	6195.78	6478.84	LOC_Os01g08520	2.71	0.34	0.59	0	0	DUF581 domain containing protein, expressed
osa-miR166a	-0.87313	3882.26	5425.29	5324.34	6195.78	6478.84	LOC_Os03g43930	0.42	0	0	0	0	START domain containing protein, expressed
osa-miR166b	-0.952253	3878.68	5419.8	5317.93	6186.5	6470.21	LOC_Os01g08520	2.71	0.34	0.59	0	0	DUF581 domain containing protein, expressed
osa-miR166b	-0.873311	3878.68	5419.8	5317.93	6186.5	6470.21	LOC_Os03g43930	0.42	0	0	0	0	START domain containing protein, expressed
osa-miR166c	-0.957549	3966.48	5488.46	5346.14	6210.46	6429.49	LOC_Os01g08520	2.71	0.34	0.59	0	0	DUF581 domain containing protein, expressed
osa-miR166c	-0.879331	3966.48	5488.46	5346.14	6210.46	6429.49	LOC_Os03g43930	0.42	0	0	0	0	START domain containing protein, expressed
osa-miR166d	-0.952138	3882.26	5425.29	5324.34	6195.78	6478.84	LOC_Os01g08520	2.71	0.34	0.59	0	0	DUF581 domain containing protein, expressed
osa-miR166d	-0.87313	3882.26	5425.29	5324.34	6195.78	6478.84	LOC_Os03g43930	0.42	0	0	0	0	START domain containing protein, expressed
osa-miR166f	-0.952126	3881.98	5424.77	5324.34	6195.52	6478.65	LOC_Os01g08520	2.71	0.34	0.59	0	0	DUF581 domain containing protein, expressed
osa-miR166f	-0.87313	3881.98	5424.77	5324.34	6195.52	6478.65	LOC_Os03g43930	0.42	0	0	0	0	START domain containing protein, expressed
osa-miR166g	0.292015	378.84	397.82	363.66	358.53	317.4	LOC_Os03g43930	0.42	0	0	0	0	START domain containing protein, expressed
osa-miR166g	0.400152	378.84	397.82	363.66	358.53	317.4	LOC_Os01g08520	2.71	0.34	0.59	0	0	DUF581 domain containing protein, expressed
osa-miR166h	0.704011	340.8	324.28	279.38	272.93	251.35	LOC_Os03g43930	0.42	0	0	0	0	START domain containing protein, expressed
osa-miR166h	0.762595	340.8	324.28	279.38	272.93	251.35	LOC_Os01g08520	2.71	0.34	0.59	0	0	DUF581 domain containing protein, expressed
osa-miR166i	-0.918229	8.42	20.98	29.79	28.42	29.55	LOC_Os03g43930	0.42	0	0	0	0	START domain containing protein, expressed
osa-miR166j	-0.918229	8.42	20.98	29.79	28.42	29.55	LOC_Os03g43930	0.42	0	0	0	0	START domain containing protein, expressed
osa-miR166k	0.652604	457.86	437.61	225.95	216.01	194.03	LOC_Os03g43930	0.42	0	0	0	0	START domain containing protein, expressed
osa-miR166k	0.683014	457.86	437.61	225.95	216.01	194.03	LOC_Os05g08800	7.08	2.88	1.78	0.99	3.43	DUF581 domain containing protein, expressed
osa-miR166k	0.691842	457.86	437.61	225.95	216.01	194.03	LOC_Os01g08520	2.71	0.34	0.59	0	0	DUF581 domain containing protein, expressed
osa-miR166l	0.652587	465.23	444.45	227.97	217.21	194.68	LOC_Os03g43930	0.42	0	0	0	0	START domain containing protein, expressed
osa-miR166l	0.68284	465.23	444.45	227.97	217.21	194.68	LOC_Os05g08800	7.08	2.88	1.78	0.99	3.43	DUF581 domain containing protein, expressed
osa-miR166l	0.692193	465.23	444.45	227.97	217.21	194.68	LOC_Os01g08520	2.71	0.34	0.59	0	0	DUF581 domain containing protein, expressed
osa-miR166m	-0.869725	14.95	30.38	30.32	35.89	48.6	LOC_Os01g08520	2.71	0.34	0.59	0	0	DUF581 domain containing protein, expressed
osa-miR166m	-0.788194	14.95	30.38	30.32	35.89	48.6	LOC_Os03g43930	0.42	0	0	0	0	START domain containing protein, expressed
osa-miR166n	-0.957482	3974.13	5498.01	5356.77	6221.96	6441.97	LOC_Os01g08520	2.71	0.34	0.59	0	0	DUF581 domain containing protein, expressed
osa-miR166n	-0.879277	3974.13	5498.01	5356.77	6221.96	6441.97	LOC_Os03g43930	0.42	0	0	0	0	START domain containing protein, expressed
osa-miR167a	-0.284147	805.75	879.57	958.72	766.51	857.45	LOC_Os07g33790	0	0.34	0	0.66	1.25	glutamate receptor 3.4 precursor, putative, expressed
osa-miR167a	0.306392	805.75	879.57	958.72	766.51	857.45	LOC_Os01g43250	7.5	5.93	9.77	6.96	13.39	WD domain, G-beta repeat domain containing protein, expressed
osa-miR167a	0.774677	805.75	879.57	958.72	766.51	857.45	LOC_Os07g29820	1.46	0.68	2.37	0	1.25	NBS-LRR disease resistance protein, putative, expressed
osa-miR167b	-0.287247	805.26	879.8	958.2	765.99	856.41	LOC_Os07g33790	0	0.34	0	0.66	1.25	glutamate receptor 3.4 precursor, putative, expressed
osa-miR167b	0.300946	805.26	879.8	958.2	765.99	856.41	LOC_Os01g43250	7.5	5.93	9.77	6.96	13.39	WD domain, G-beta repeat domain containing protein, expressed
osa-miR167b	0.772569	805.26	879.8	958.2	765.99	856.41	LOC_Os07g29820	1.46	0.68	2.37	0	1.25	NBS-LRR disease resistance protein, putative, expressed
osa-miR167c	-0.284147	805.75	879.57	958.72	766.51	857.45	LOC_Os07g33790	0	0.34	0	0.66	1.25	glutamate receptor 3.4 precursor, putative, expressed
osa-miR167c	0.306392	805.75	879.57	958.72	766.51	857.45	LOC_Os01g43250	7.5	5.93	9.77	6.96	13.39	WD domain, G-beta repeat domain containing protein, expressed
osa-miR167c	0.774677	805.75	879.57	958.72	766.51	857.45	LOC_Os07g29820	1.46	0.68	2.37	0	1.25	NBS-LRR disease resistance protein, putative, expressed
osa-miR167d	-0.964469	3014.9	4280.78	6252.57	5730.62	5849.57	LOC_Os02g47870	149.55	125.81	70.46	61.02	62.61	anaphase-promoting complex subunit 11, putative, expressed
osa-miR167d	0.103631	3014.9	4280.78	6252.57	5730.62	5849.57	LOC_Os07g29820	1.46	0.68	2.37	0	1.25	NBS-LRR disease resistance protein, putative, expressed
osa-miR167d	0.438625	3014.9	4280.78	6252.57	5730.62	5849.57	LOC_Os07g33790	0	0.34	0	0.66	1.25	glutamate receptor 3.4 precursor, putative, expressed
osa-miR167d	0.525823	3014.9	4280.78	6252.57	5730.62	5849.57	LOC_Os01g43250	7.5	5.93	9.77	6.96	13.39	WD domain, G-beta repeat domain containing protein, expressed
osa-miR167e	-0.764516	118.82	77.08	88.94	67.48	66.43	LOC_Os07g33790	0	0.34	0	0.66	1.25	glutamate receptor 3.4 precursor, putative, expressed
osa-miR167e	-0.276618	118.82	77.08	88.94	67.48	66.43	LOC_Os01g43250	7.5	5.93	9.77	6.96	13.39	WD domain, G-beta repeat domain containing protein, expressed
osa-miR167e	0.487673	118.82	77.08	88.94	67.48	66.43	LOC_Os07g29820	1.46	0.68	2.37	0	1.25	NBS-LRR disease resistance protein, putative, expressed
osa-miR167e	0.760517	118.82	77.08	88.94	67.48	66.43	LOC_Os02g47870	149.55	125.81	70.46	61.02	62.61	anaphase-promoting complex subunit 11, putative, expressed
osa-miR167f	-0.964483	3013.99	4280.25	6251.6	5730.01	5849.01	LOC_Os02g47870	149.55	125.81	70.46	61.02	62.61	anaphase-promoting complex subunit 11, putative, expressed
osa-miR167f	0.103511	3013.99	4280.25	6251.6	5730.01	5849.01	LOC_Os07g29820	1.46	0.68	2.37	0	1.25	NBS-LRR disease resistance protein, putative, expressed
osa-miR167f	0.438732	3013.99	4280.25	6251.6	5730.01	5849.01	LOC_Os07g33790	0	0.34	0	0.66	1.25	glutamate receptor 3.4 precursor, putative, expressed
osa-miR167f	0.525812	3013.99	4280.25	6251.6	5730.01	5849.01	LOC_Os01g43250	7.5	5.93	9.77	6.96	13.39	WD domain, G-beta repeat domain containing protein, expressed
osa-miR167g	-0.964302	3026.27	4302.51	6277	5753.28	5874.06	LOC_Os02g47870	149.55	125.81	70.46	61.02	62.61	anaphase-promoting complex subunit 11, putative, expressed
osa-miR167g	0.1031	3026.27	4302.51	6277	5753.28	5874.06	LOC_Os07g29820	1.46	0.68	2.37	0	1.25	NBS-LRR disease resistance protein, putative, expressed
osa-miR167g	0.439057	3026.27	4302.51	6277	5753.28	5874.06	LOC_Os07g33790	0	0.34	0	0.66	1.25	glutamate receptor 3.4 precursor, putative, expressed
osa-miR167g	0.525533	3026.27	4302.51	6277	5753.28	5874.06	LOC_Os01g43250	7.5	5.93	9.77	6.96	13.39	WD domain, G-beta repeat domain containing protein, expressed
osa-miR167h	-0.964473	3013.64	4280.03	6251.51	5729.76	5848.82	LOC_Os02g47870	149.55	125.81	70.46	61.02	62.61	anaphase-promoting complex subunit 11, putative, expressed
osa-miR167h	0.103537	3013.64	4280.03	6251.51	5729.76	5848.82	LOC_Os07g29820	1.46	0.68	2.37	0	1.25	NBS-LRR disease resistance protein, putative, expressed
osa-miR167h	0.438713	3013.64	4280.03	6251.51	5729.76	5848.82	LOC_Os07g33790	0	0.34	0	0.66	1.25	glutamate receptor 3.4 precursor, putative, expressed
osa-miR167h	0.525812	3013.64	4280.03	6251.51	5729.76	5848.82	LOC_Os01g43250	7.5	5.93	9.77	6.96	13.39	WD domain, G-beta repeat domain containing protein, expressed
osa-miR167i	-0.7618	118.11	76.48	88.76	67.31	66.52	LOC_Os07g33790	0	0.34	0	0.66	1.25	glutamate receptor 3.4 precursor, putative, expressed
osa-miR167i	-0.267655	118.11	76.48	88.76	67.31	66.52	LOC_Os01g43250	7.5	5.93	9.77	6.96	13.39	WD domain, G-beta repeat domain containing protein, expressed
osa-miR167i	0.493754	118.11	76.48	88.76	67.31	66.52	LOC_Os07g29820	1.46	0.68	2.37	0	1.25	NBS-LRR disease resistance protein, putative, expressed
osa-miR167i	0.754221	118.11	76.48	88.76	67.31	66.52	LOC_Os02g47870	149.55	125.81	70.46	61.02	62.61	anaphase-promoting complex subunit 11, putative, expressed
osa-miR167j	-0.964479	3014.97	4280.7	6252.48	5730.62	5849.57	LOC_Os02g47870	149.55	125.81	70.46	61.02	62.61	anaphase-promoting complex subunit 11, putative, expressed
osa-miR167j	0.103623	3014.97	4280.7	6252.48	5730.62	5849.57	LOC_Os07g29820	1.46	0.68	2.37	0	1.25	NBS-LRR disease resistance protein, putative, expressed
osa-miR167j	0.438643	3014.97	4280.7	6252.48	5730.62	5849.57	LOC_Os07g33790	0	0.34	0	0.66	1.25	glutamate receptor 3.4 precursor, putative, expressed
osa-miR167j	0.525839	3014.97	4280.7	6252.48	5730.62	5849.57	LOC_Os01g43250	7.5	5.93	9.77	6.96	13.39	WD domain, G-beta repeat domain containing protein, expressed
osa-miR168a	0.625245	34867.7	33121.8	40211.9	33504.7	39424.5	LOC_Os09g02700	327.01	178.88	386.63	75.29	217.1	polyadenylate-binding protein, putative, expressed
osa-miR169a	0.528624	32.28	20.68	5.1	1.72	14.92	LOC_Os02g53620	3.12	2.37	0	2.65	1.25	nuclear transcription factor Y subunit, putative, expressed
osa-miR169a	0.78804	32.28	20.68	5.1	1.72	14.92	LOC_Os03g44540	0.42	0	0	0	0	nuclear transcription factor Y subunit, putative, expressed
osa-miR1850.1	0.649761	323.25	119.27	94.56	105.86	103.58	LOC_Os12g03990	3.54	1.36	1.48	3.32	0.93	dual specificity protein phosphatase, putative, expressed
osa-miR1850.1	0.995891	323.25	119.27	94.56	105.86	103.58	LOC_Os11g04180	1.25	0	0	0	0	dual specificity protein phosphatase, putative, expressed
osa-miR1851	-0.428479	8.49	8.5	13.45	9.36	9.48	LOC_Os08g16930	1.87	3.9	2.07	2.98	3.74	expressed protein
osa-miR1854-5p	-0.83543	11.65	21.73	23.73	32.45	19.52	LOC_Os05g05810	1.04	0	0	0	0.62	DEAD-box ATP-dependent RNA helicase, putative, expressed
osa-miR1854-5p	-0.702069	11.65	21.73	23.73	32.45	19.52	LOC_Os06g43790	3.75	1.36	2.96	0.66	4.98	transcription initiation factor TFIID subunit 1, putative, expressed
osa-miR1858a	0.950657	24.35	11.43	10.28	11.16	12.85	LOC_Os07g27810	111.02	30.69	21.32	14.92	8.1	fiber protein Fb34, putative, expressed
osa-miR1858a	0.953168	24.35	11.43	10.28	11.16	12.85	LOC_Os03g56060	33.74	15.09	13.03	7.63	12.46	CSLC9 - cellulose synthase-like family C, expressed
osa-miR1858b	0.972092	34.25	15.94	16.79	10.9	14.73	LOC_Os07g27810	111.02	30.69	21.32	14.92	8.1	fiber protein Fb34, putative, expressed
osa-miR1858b	0.994215	34.25	15.94	16.79	10.9	14.73	LOC_Os03g56060	33.74	15.09	13.03	7.63	12.46	CSLC9 - cellulose synthase-like family C, expressed
osa-miR1861g	-0.0949721	13.05	9.78	15.99	5.67	6.29	LOC_Os05g14940	1.04	1.7	0	0	0.93	transposon protein, putative, unclassified, expressed
osa-miR1866-3p	0.261425	20.28	28.5	7.29	10.99	14.92	LOC_Os09g22540	2.08	0	0	0	0	transcription factor jumonji, putative, expressed
osa-miR1884b	-0.658923	25.12	44.82	11.34	15.28	22.52	LOC_Os03g10250	0.42	0.68	2.07	1.33	0.62	expressed protein
osa-miR1884b	-0.429348	25.12	44.82	11.34	15.28	22.52	LOC_Os11g37950	1.67	1.36	2.66	10.61	10.59	WIP3 - Wound-induced protein precursor, expressed
osa-miR1884b	-0.0558512	25.12	44.82	11.34	15.28	22.52	LOC_Os01g73250	0	0	0	0	0.93	abscisic stress-ripening, putative, expressed
osa-miR1884b	0.0526252	25.12	44.82	11.34	15.28	22.52	LOC_Os11g34910	8.96	5.6	6.81	3.32	7.79	expressed protein
osa-miR2055	0.062382	8.91	13.46	17.4	22.67	21.3	LOC_Os04g54330	2.5	1.7	8.59	2.32	2.18	acetyltransferase, GNAT family, putative, expressed
osa-miR2862	-0.362781	8.35	16.47	13.09	13.22	29.74	LOC_Os03g40260	3.33	3.22	0	0.66	0.62	Regulator of chromosome condensation domain containing protein, expressed
osa-miR319a	-0.642064	3.86	17.75	12.83	2.83	27.4	LOC_Os12g42190	2.08	0.68	0	0.66	0	transposon protein, putative, unclassified, expressed
osa-miR319a	-0.380953	3.86	17.75	12.83	2.83	27.4	LOC_Os01g11550	1.87	0.85	0	0	0	TCP family transcription factor, putative, expressed
osa-miR319a	-0.328161	3.86	17.75	12.83	2.83	27.4	LOC_Os03g57190	6.25	1.02	0.59	0	1.25	TCP family transcription factor, putative, expressed
osa-miR319a	0.0419964	3.86	17.75	12.83	2.83	27.4	LOC_Os07g05720	5	4.24	1.78	2.65	3.74	TCP family transcription factor, putative, expressed
osa-miR319a	0.1916	3.86	17.75	12.83	2.83	27.4	LOC_Os01g55100	1.46	1.02	0	0	0.93	slTCP3, putative, expressed
osa-miR319b	-0.641345	3.93	17.67	12.66	3.09	27.49	LOC_Os12g42190	2.08	0.68	0	0.66	0	transposon protein, putative, unclassified, expressed
osa-miR319b	-0.383927	3.93	17.67	12.66	3.09	27.49	LOC_Os01g11550	1.87	0.85	0	0	0	TCP family transcription factor, putative, expressed
osa-miR319b	-0.329394	3.93	17.67	12.66	3.09	27.49	LOC_Os03g57190	6.25	1.02	0.59	0	1.25	TCP family transcription factor, putative, expressed
osa-miR319b	0.0449601	3.93	17.67	12.66	3.09	27.49	LOC_Os07g05720	5	4.24	1.78	2.65	3.74	TCP family transcription factor, putative, expressed
osa-miR319b	0.192215	3.93	17.67	12.66	3.09	27.49	LOC_Os01g55100	1.46	1.02	0	0	0.93	slTCP3, putative, expressed
osa-miR390	0.90026	37.9	29.48	22.15	24.47	28.24	LOC_Os06g03970	7.08	2.54	1.48	2.32	1.56	receptor-like protein kinase 5 precursor, putative, expressed
osa-miR390	0.958813	37.9	29.48	22.15	24.47	28.24	LOC_Os02g10100	4.37	0.85	0	0	1.56	leucine-rich repeat receptor protein kinase EXS precursor, putative, expressed
osa-miR393b	-0.803298	4.14	11.36	9.05	5.15	1.88	LOC_Os05g05800	1.04	0	0	0	2.18	OsFBL21 - F-box domain and LRR containing protein, expressed
osa-miR393b	-0.0653203	4.14	11.36	9.05	5.15	1.88	LOC_Os04g32460	30.62	34.93	10.66	11.61	30.84	OsFBL16 - F-box domain and LRR containing protein, expressed
osa-miR396a	-0.862387	4.28	6.84	7.82	13.48	14.64	LOC_Os06g05860	18.12	4.58	7.7	0	0.93	6-phosphofructokinase, putative, expressed
osa-miR396a	-0.61054	4.28	6.84	7.82	13.48	14.64	LOC_Os01g20840	55.82	61.72	99.17	20.89	38	lipase class 3 family protein, putative, expressed
osa-miR396a	-0.426266	4.28	6.84	7.82	13.48	14.64	LOC_Os05g45220	11.04	9.33	2.07	6.96	5.61	50S ribosomal protein L20, putative, expressed
osa-miR396a	-0.039667	4.28	6.84	7.82	13.48	14.64	LOC_Os01g52640	1.25	0	3.85	0	2.18	suppressor of phythchrome A, putative, expressed
osa-miR396a	0.0495633	4.28	6.84	7.82	13.48	14.64	LOC_Os11g35030	0.42	0.85	0.89	0.66	0.62	growth regulating factor protein, putative, expressed
osa-miR396a	0.368226	4.28	6.84	7.82	13.48	14.64	LOC_Os01g44230	36.03	21.7	32.56	20.89	59.18	transcription factor X1, putative, expressed
osa-miR396a	0.634508	4.28	6.84	7.82	13.48	14.64	LOC_Os03g47140	0	0.34	0	0	3.11	growth regulating factor protein, putative, expressed
osa-miR396a	0.747964	4.28	6.84	7.82	13.48	14.64	LOC_Os02g53690	0.83	1.19	0.59	1.33	3.43	growth regulating factor protein, putative, expressed
osa-miR396a	0.806994	4.28	6.84	7.82	13.48	14.64	LOC_Os03g51970	12.08	13.73	6.22	19.57	27.1	growth-regulating factor, putative, expressed
osa-miR396b	-0.862919	4.28	6.84	7.91	13.48	14.64	LOC_Os06g05860	18.12	4.58	7.7	0	0.93	6-phosphofructokinase, putative, expressed
osa-miR396b	-0.60403	4.28	6.84	7.91	13.48	14.64	LOC_Os01g20840	55.82	61.72	99.17	20.89	38	lipase class 3 family protein, putative, expressed
osa-miR396b	-0.434225	4.28	6.84	7.91	13.48	14.64	LOC_Os05g45220	11.04	9.33	2.07	6.96	5.61	50S ribosomal protein L20, putative, expressed
osa-miR396b	-0.0322737	4.28	6.84	7.91	13.48	14.64	LOC_Os01g52640	1.25	0	3.85	0	2.18	suppressor of phythchrome A, putative, expressed
osa-miR396b	0.0550329	4.28	6.84	7.91	13.48	14.64	LOC_Os11g35030	0.42	0.85	0.89	0.66	0.62	growth regulating factor protein, putative, expressed
osa-miR396b	0.368385	4.28	6.84	7.91	13.48	14.64	LOC_Os01g44230	36.03	21.7	32.56	20.89	59.18	transcription factor X1, putative, expressed
osa-miR396b	0.633065	4.28	6.84	7.91	13.48	14.64	LOC_Os03g47140	0	0.34	0	0	3.11	growth regulating factor protein, putative, expressed
osa-miR396b	0.745335	4.28	6.84	7.91	13.48	14.64	LOC_Os02g53690	0.83	1.19	0.59	1.33	3.43	growth regulating factor protein, putative, expressed
osa-miR396b	0.802349	4.28	6.84	7.91	13.48	14.64	LOC_Os03g51970	12.08	13.73	6.22	19.57	27.1	growth-regulating factor, putative, expressed
osa-miR396d	-0.557261	91.8	67.83	28.91	32.54	39.78	LOC_Os11g35030	0.42	0.85	0.89	0.66	0.62	growth regulating factor protein, putative, expressed
osa-miR396d	-0.252995	91.8	67.83	28.91	32.54	39.78	LOC_Os02g53690	0.83	1.19	0.59	1.33	3.43	growth regulating factor protein, putative, expressed
osa-miR396d	-0.226798	91.8	67.83	28.91	32.54	39.78	LOC_Os03g47140	0	0.34	0	0	3.11	growth regulating factor protein, putative, expressed
osa-miR396d	-0.200291	91.8	67.83	28.91	32.54	39.78	LOC_Os03g51970	12.08	13.73	6.22	19.57	27.1	growth-regulating factor, putative, expressed
osa-miR396d	0.0729374	91.8	67.83	28.91	32.54	39.78	LOC_Os07g41140	4.58	3.05	2.37	0.66	10.59	receptor-like protein kinase precursor, putative, expressed
osa-miR396e	-0.557261	91.8	67.83	28.91	32.54	39.78	LOC_Os11g35030	0.42	0.85	0.89	0.66	0.62	growth regulating factor protein, putative, expressed
osa-miR396e	-0.252995	91.8	67.83	28.91	32.54	39.78	LOC_Os02g53690	0.83	1.19	0.59	1.33	3.43	growth regulating factor protein, putative, expressed
osa-miR396e	-0.226798	91.8	67.83	28.91	32.54	39.78	LOC_Os03g47140	0	0.34	0	0	3.11	growth regulating factor protein, putative, expressed
osa-miR396e	-0.200291	91.8	67.83	28.91	32.54	39.78	LOC_Os03g51970	12.08	13.73	6.22	19.57	27.1	growth-regulating factor, putative, expressed
osa-miR396e	0.0729374	91.8	67.83	28.91	32.54	39.78	LOC_Os07g41140	4.58	3.05	2.37	0.66	10.59	receptor-like protein kinase precursor, putative, expressed
osa-miR399d	-0.227113	3.58	6.62	13.62	22.58	3.85	LOC_Os05g48390	7.91	4.58	6.81	7.96	12.77	ubiquitin conjugating enzyme protein, putative, expressed
osa-miR408	-0.968872	6.46	11.51	11.95	18.72	13.51	LOC_Os06g11490	5.62	3.22	4.14	0	3.11	plastocyanin-like domain containing protein, putative, expressed
osa-miR408	-0.408291	6.46	11.51	11.95	18.72	13.51	LOC_Os08g37670	90.61	87.32	72.83	69.65	23.67	plastocyanin-like domain containing protein, putative, expressed
osa-miR408	0.736021	6.46	11.51	11.95	18.72	13.51	LOC_Os04g46130	0	0.34	0	0.66	0	plastocyanin-like domain containing protein, putative, expressed
osa-miR444a.1	-0.715108	20.07	64.98	70.31	47.39	86.22	LOC_Os08g06510	11.04	5.09	2.07	4.31	5.61	zinc finger, C3HC4 type domain containing protein, expressed
osa-miR444a.1	-0.354206	20.07	64.98	70.31	47.39	86.22	LOC_Os11g43610	5	2.71	2.37	1.99	4.05	oxidoreductase, 2OG-Fe oxygenase family protein, putative, expressed
osa-miR444a.2	-0.716385	20.07	65.58	71.1	47.13	86.5	LOC_Os08g06510	11.04	5.09	2.07	4.31	5.61	zinc finger, C3HC4 type domain containing protein, expressed
osa-miR444a.2	-0.236394	20.07	65.58	71.1	47.13	86.5	LOC_Os04g44800	21.04	9.16	16.58	2.98	13.39	expressed protein
osa-miR444a.2	0.149294	20.07	65.58	71.1	47.13	86.5	LOC_Os05g47560	16.25	14.24	10.95	8.62	18.38	serine/threonine-protein kinase SNT7, chloroplast precursor, putative, expressed
osa-miR444a.2	0.714034	20.07	65.58	71.1	47.13	86.5	LOC_Os02g36924	0	0	3.26	1.33	3.11	OsMADS27 - MADS-box family gene with MIKCc type-box, expressed
osa-miR444a.2	0.772436	20.07	65.58	71.1	47.13	86.5	LOC_Os04g38780	0	0	0.59	0	0.93	transcription factor, putative, expressed
osa-miR444b.1	-0.464016	5.12	9.33	12.83	24.73	23.64	LOC_Os05g49150	77.27	30.69	76.38	26.2	56.69	eukaryotic translation initiation factor 3 subunit D, putative, expressed
osa-miR444b.1	0.310729	5.12	9.33	12.83	24.73	23.64	LOC_Os03g32499	2.92	0.68	1.48	0.66	6.85	expressed protein
osa-miR444b.2	-0.691861	121.2	222.98	170.32	217.73	216.36	LOC_Os06g17290	145.8	95.8	48.55	31.51	35.51	phosphatidylinositol 3- and 4-kinase family protein, putative, expressed
osa-miR444b.2	-0.614791	121.2	222.98	170.32	217.73	216.36	LOC_Os08g06510	11.04	5.09	2.07	4.31	5.61	zinc finger, C3HC4 type domain containing protein, expressed
osa-miR444b.2	-0.511059	121.2	222.98	170.32	217.73	216.36	LOC_Os01g44990	6.04	3.22	10.07	1.99	6.23	ercc6 protein, putative, expressed
osa-miR444b.2	0.175654	121.2	222.98	170.32	217.73	216.36	LOC_Os04g38780	0	0	0.59	0	0.93	transcription factor, putative, expressed
osa-miR444b.2	0.203211	121.2	222.98	170.32	217.73	216.36	LOC_Os02g36924	0	0	3.26	1.33	3.11	OsMADS27 - MADS-box family gene with MIKCc type-box, expressed
osa-miR444c.1	-0.464016	5.12	9.33	12.83	24.73	23.64	LOC_Os05g49150	77.27	30.69	76.38	26.2	56.69	eukaryotic translation initiation factor 3 subunit D, putative, expressed
osa-miR444c.1	0.310729	5.12	9.33	12.83	24.73	23.64	LOC_Os03g32499	2.92	0.68	1.48	0.66	6.85	expressed protein
osa-miR444c.2	-0.695204	121.48	222.98	170.58	218.16	217.48	LOC_Os06g17290	145.8	95.8	48.55	31.51	35.51	phosphatidylinositol 3- and 4-kinase family protein, putative, expressed
osa-miR444c.2	-0.613333	121.48	222.98	170.58	218.16	217.48	LOC_Os08g06510	11.04	5.09	2.07	4.31	5.61	zinc finger, C3HC4 type domain containing protein, expressed
osa-miR444c.2	-0.508723	121.48	222.98	170.58	218.16	217.48	LOC_Os01g44990	6.04	3.22	10.07	1.99	6.23	ercc6 protein, putative, expressed
osa-miR444c.2	0.182599	121.48	222.98	170.58	218.16	217.48	LOC_Os04g38780	0	0	0.59	0	0.93	transcription factor, putative, expressed
osa-miR444c.2	0.208739	121.48	222.98	170.58	218.16	217.48	LOC_Os02g36924	0	0	3.26	1.33	3.11	OsMADS27 - MADS-box family gene with MIKCc type-box, expressed
osa-miR444d.1	-0.712727	20	64.9	70.13	46.96	86.04	LOC_Os08g06510	11.04	5.09	2.07	4.31	5.61	zinc finger, C3HC4 type domain containing protein, expressed
osa-miR444d.1	-0.350758	20	64.9	70.13	46.96	86.04	LOC_Os11g43610	5	2.71	2.37	1.99	4.05	oxidoreductase, 2OG-Fe oxygenase family protein, putative, expressed
osa-miR444d.2	-0.713748	19.86	65.13	70.57	46.45	85.94	LOC_Os08g06510	11.04	5.09	2.07	4.31	5.61	zinc finger, C3HC4 type domain containing protein, expressed
osa-miR444d.2	-0.231919	19.86	65.13	70.57	46.45	85.94	LOC_Os04g44800	21.04	9.16	16.58	2.98	13.39	expressed protein
osa-miR444d.2	0.153623	19.86	65.13	70.57	46.45	85.94	LOC_Os05g47560	16.25	14.24	10.95	8.62	18.38	serine/threonine-protein kinase SNT7, chloroplast precursor, putative, expressed
osa-miR444d.2	0.713102	19.86	65.13	70.57	46.45	85.94	LOC_Os02g36924	0	0	3.26	1.33	3.11	OsMADS27 - MADS-box family gene with MIKCc type-box, expressed
osa-miR444d.2	0.773486	19.86	65.13	70.57	46.45	85.94	LOC_Os04g38780	0	0	0.59	0	0.93	transcription factor, putative, expressed
osa-miR444e	-0.714703	19.58	65.2	70.66	45.76	85.47	LOC_Os08g06510	11.04	5.09	2.07	4.31	5.61	zinc finger, C3HC4 type domain containing protein, expressed
osa-miR444e	-0.22555	19.58	65.2	70.66	45.76	85.47	LOC_Os04g44800	21.04	9.16	16.58	2.98	13.39	expressed protein
osa-miR444e	0.15413	19.58	65.2	70.66	45.76	85.47	LOC_Os05g47560	16.25	14.24	10.95	8.62	18.38	serine/threonine-protein kinase SNT7, chloroplast precursor, putative, expressed
osa-miR444e	0.710507	19.58	65.2	70.66	45.76	85.47	LOC_Os02g36924	0	0	3.26	1.33	3.11	OsMADS27 - MADS-box family gene with MIKCc type-box, expressed
osa-miR444e	0.771553	19.58	65.2	70.66	45.76	85.47	LOC_Os04g38780	0	0	0.59	0	0.93	transcription factor, putative, expressed
osa-miR528	-0.792991	3338.43	6639.44	4349.1	3913.76	3456.9	LOC_Os06g06050	6.04	1.02	3.55	1.99	6.23	OsFBL27 - F-box domain and LRR containing protein, expressed
osa-miR528	-0.558128	3338.43	6639.44	4349.1	3913.76	3456.9	LOC_Os06g37150	9.58	2.37	8.29	2.32	5.61	L-ascorbate oxidase precursor, putative, expressed
osa-miR528	-0.22311	3338.43	6639.44	4349.1	3913.76	3456.9	LOC_Os08g42640	9.16	6.27	10.66	2.98	8.72	zinc finger, C3HC4 type domain containing protein, expressed
osa-miR528	-0.151271	3338.43	6639.44	4349.1	3913.76	3456.9	LOC_Os02g31220	9.58	5.43	4.44	2.32	4.67	expressed protein
osa-miR528	0.258897	3338.43	6639.44	4349.1	3913.76	3456.9	LOC_Os07g38290	162.46	118.01	95.62	37.48	8.41	plastocyanin-like domain containing protein, putative, expressed
osa-miR535	-0.0130065	803.08	1100.67	1277.39	1607.11	2137	LOC_Os03g61970	19.58	17.97	9.47	5.31	21.49	actin, putative, expressed
osa-miR806a	-0.21562	9.33	11.05	12.39	9.44	9.85	LOC_Os01g70190	40.82	8.48	11.84	0.99	3.11	exostosin family domain containing protein, expressed
osa-miR806a	-0.0784313	9.33	11.05	12.39	9.44	9.85	LOC_Os02g34950	56.86	35.95	31.38	12.27	32.08	ATP binding protein, putative, expressed
osa-miR806c	-0.206737	9.47	11.28	12.48	9.53	9.95	LOC_Os01g70190	40.82	8.48	11.84	0.99	3.11	exostosin family domain containing protein, expressed
osa-miR806c	-0.060469	9.47	11.28	12.48	9.53	9.95	LOC_Os02g34950	56.86	35.95	31.38	12.27	32.08	ATP binding protein, putative, expressed
osa-miR806d	-0.206737	9.47	11.28	12.48	9.53	9.95	LOC_Os01g70190	40.82	8.48	11.84	0.99	3.11	exostosin family domain containing protein, expressed
osa-miR806d	-0.060469	9.47	11.28	12.48	9.53	9.95	LOC_Os02g34950	56.86	35.95	31.38	12.27	32.08	ATP binding protein, putative, expressed
osa-miR806e	-0.441518	8.21	9.55	11.25	8.93	9.57	LOC_Os01g70190	40.82	8.48	11.84	0.99	3.11	exostosin family domain containing protein, expressed
osa-miR806e	-0.304087	8.21	9.55	11.25	8.93	9.57	LOC_Os02g34950	56.86	35.95	31.38	12.27	32.08	ATP binding protein, putative, expressed
osa-miR806f	-0.443337	8.07	9.48	11.34	8.84	9.57	LOC_Os01g70190	40.82	8.48	11.84	0.99	3.11	exostosin family domain containing protein, expressed
osa-miR806f	-0.304279	8.07	9.48	11.34	8.84	9.57	LOC_Os02g34950	56.86	35.95	31.38	12.27	32.08	ATP binding protein, putative, expressed
osa-miR806g	-0.206737	9.47	11.28	12.48	9.53	9.95	LOC_Os01g70190	40.82	8.48	11.84	0.99	3.11	exostosin family domain containing protein, expressed
osa-miR806g	-0.060469	9.47	11.28	12.48	9.53	9.95	LOC_Os02g34950	56.86	35.95	31.38	12.27	32.08	ATP binding protein, putative, expressed
osa-miR806h	-0.206737	9.47	11.28	12.48	9.53	9.95	LOC_Os01g70190	40.82	8.48	11.84	0.99	3.11	exostosin family domain containing protein, expressed
osa-miR806h	-0.060469	9.47	11.28	12.48	9.53	9.95	LOC_Os02g34950	56.86	35.95	31.38	12.27	32.08	ATP binding protein, putative, expressed
osa-miR812g	-0.462583	411.54	637.27	496.02	362.99	346.68	LOC_Os01g56720	1.04	0	0	0	0.62	expressed protein
osa-miR812g	0.0664344	411.54	637.27	496.02	362.99	346.68	LOC_Os03g50620	29.58	27.13	23.98	23.55	27.1	ATP binding protein, putative, expressed
osa-miR812h	-0.467513	444.31	684.27	530.9	398.19	382.89	LOC_Os01g56720	1.04	0	0	0	0.62	expressed protein
osa-miR812h	0.0669482	444.31	684.27	530.9	398.19	382.89	LOC_Os03g50620	29.58	27.13	23.98	23.55	27.1	ATP binding protein, putative, expressed
osa-miR812i	-0.467578	444.31	683.97	530.9	398.19	382.8	LOC_Os01g56720	1.04	0	0	0	0.62	expressed protein
osa-miR812i	0.0667328	444.31	683.97	530.9	398.19	382.8	LOC_Os03g50620	29.58	27.13	23.98	23.55	27.1	ATP binding protein, putative, expressed
osa-miR812j	-0.242727	652.12	909.88	662.47	465.16	441.25	LOC_Os01g56720	1.04	0	0	0	0.62	expressed protein
osa-miR812j	0.281195	652.12	909.88	662.47	465.16	441.25	LOC_Os03g50620	29.58	27.13	23.98	23.55	27.1	ATP binding protein, putative, expressed
osa-miR815b	-0.293102	15.02	15.79	14.33	16.31	14.45	LOC_Os10g25130	704.01	375.91	379.82	116.41	206.51	aminotransferase, classes I and II, domain containing protein, expressed
osa-miR815c	0.634564	14.04	13.84	12.57	13.14	12.76	LOC_Os10g25130	704.01	375.91	379.82	116.41	206.51	aminotransferase, classes I and II, domain containing protein, expressed
osa-miR818d	-0.624973	21.83	18.95	14.76	16.31	15.95	LOC_Os04g57154	0.62	0.34	0.89	1.33	1.56	expressed protein
osa-miR818d	-0.446597	21.83	18.95	14.76	16.31	15.95	LOC_Os09g36320	1.67	1.53	1.78	2.98	2.18	tyrosine protein kinase domain containing protein, putative, expressed
osa-miR818d	-0.242371	21.83	18.95	14.76	16.31	15.95	LOC_Os02g10210	0	0.85	0.89	0	0	expressed protein
osa-miR818d	0.142101	21.83	18.95	14.76	16.31	15.95	LOC_Os04g39160	13.54	8.14	9.77	3.65	17.75	RNA-dependent RNA polymerase, putative, expressed
osa-miR818d	0.392632	21.83	18.95	14.76	16.31	15.95	LOC_Os01g63880	1.04	2.54	1.18	0	0	expressed protein
osa-miR818d	0.841836	21.83	18.95	14.76	16.31	15.95	LOC_Os06g39330	0.42	0	0	0	0	UDP-glucoronosyl and UDP-glucosyl transferase domain containing protein, expressed
osa-miR820a	-0.372455	1518.36	1642.96	1975.89	1566.42	1894.56	LOC_Os03g02010	3.75	2.37	1.48	0	0.62	DNA methyltransferase protein, putative, expressed
osa-miR820a	-0.161399	1518.36	1642.96	1975.89	1566.42	1894.56	LOC_Os02g39920	42.91	27.3	24.28	5.31	20.25	AT hook motif family protein, expressed
osa-miR820b	-0.371717	1518.92	1643.41	1976.24	1566.59	1894.66	LOC_Os03g02010	3.75	2.37	1.48	0	0.62	DNA methyltransferase protein, putative, expressed
osa-miR820b	-0.160683	1518.92	1643.41	1976.24	1566.59	1894.66	LOC_Os02g39920	42.91	27.3	24.28	5.31	20.25	AT hook motif family protein, expressed
osa-miR820c	-0.372455	1518.36	1642.96	1975.89	1566.42	1894.56	LOC_Os03g02010	3.75	2.37	1.48	0	0.62	DNA methyltransferase protein, putative, expressed
osa-miR820c	-0.161399	1518.36	1642.96	1975.89	1566.42	1894.56	LOC_Os02g39920	42.91	27.3	24.28	5.31	20.25	AT hook motif family protein, expressed
osa-miR827a	-0.10552	44.42	45.05	76.46	71.77	51.13	LOC_Os04g48390	0	0.34	0	0.66	1.25	uncharacterized membrane protein, putative, expressed
osa-miR827b	-0.122479	45.27	46.17	77.6	72.8	51.41	LOC_Os04g48390	0	0.34	0	0.66	1.25	uncharacterized membrane protein, putative, expressed
